# Supplementary material for: Platinum oxide formation under oxygen evolution reaction conditions
Source: Nat Commun. 2026 May 14;17:4368. doi: 10.1038/s41467-026-72954-z (PMC13176324; doi:10.1038/s41467-026-72954-z)
Supplement: Supplementary file 3 — Source Data [file 41467_2026_72954_MOESM3_ESM.xlsx]

## Sheet: Fig1
SOURCE DATA belonging to Figure 1
Figure 1A																															Figure 1B
(1 1) Structure factor data (fits below)																															(0 1) Structure factor data (fits below)
0.65V		0.95V		1.05V		1.15V		1.25V		1.35V		1.45V		1.55V		1.65V		1.74V		1.83V		1.91V		1.98V		2.04V		2.09V			0.65V		0.95V		1.05V		1.15V		1.25V		1.35V		1.45V		1.55V		1.65V		1.74V
L/ r.l.u.	SF / arb.units	L/ r.l.u.	SF / arb.units	L/ r.l.u.	SF / arb.units	L/ r.l.u.	SF / arb.units	L/ r.l.u.	SF / arb.units	L/ r.l.u.	SF / arb.units	L/ r.l.u.	SF / arb.units	L/ r.l.u.	SF / arb.units	L/ r.l.u.	SF / arb.units	L/ r.l.u.	SF / arb.units	L/ r.l.u.	SF / arb.units	L/ r.l.u.	SF / arb.units	L/ r.l.u.	SF / arb.units	L/ r.l.u.	SF / arb.units	L/ r.l.u.	SF / arb.units		L/ r.l.u.	SF / arb.units	L/ r.l.u.	SF / arb.units	L/ r.l.u.	SF / arb.units	L/ r.l.u.	SF / arb.units	L/ r.l.u.	SF / arb.units	L/ r.l.u.	SF / arb.units	L/ r.l.u.	SF / arb.units	L/ r.l.u.	SF / arb.units	L/ r.l.u.	SF / arb.units	L/ r.l.u.
0.596435	77.6	0.596435	79.1433	0.596435	77.4861	0.596435	67.9077	0.596435	53.757	0.596435	49.1825	0.596435	51.0401	0.596435	55.253	0.596435	58.662	0.596435	58.6199	0.596435	57.3513	0.596435	59.6938	0.596435	57.3055	0.596435	54.4689	0.596435	55.8443		0.0447355	73.6147	0.0447355	73.082	0.0447355	71.2379	0.0447355	59.8487	0.0447355	48.2648	0.0447355	37.0936	0.0447355	31.5006	0.0447355	32.5303	0.0447355	37.1833	0.0447355
0.604921	76.4938	0.604921	78.1623	0.604921	76.594	0.604921	66.8848	0.604921	52.7812	0.604921	47.7631	0.604921	49.8983	0.604921	54.1028	0.604921	57.8047	0.604921	58.0545	0.604921	56.346	0.604921	58.7196	0.604921	56.2826	0.604921	53.4762	0.604921	54.6963		0.0532241	74.6446	0.0532241	73.9214	0.0532241	72.0344	0.0532241	60.4738	0.0532241	48.2563	0.0532241	37.1138	0.0532241	30.8794	0.0532241	33.0942	0.0532241	37.3252	0.0532241
0.613407	75.5486	0.613407	77.1976	0.613407	75.5734	0.613407	65.62	0.613407	51.5498	0.613407	46.6425	0.613407	48.7062	0.613407	53.2285	0.613407	56.9089	0.613407	56.7995	0.613407	55.1256	0.613407	57.6532	0.613407	55.2009	0.613407	52.2872	0.613407	53.8845		0.0617128	73.839	0.0617128	73.331	0.0617128	71.3619	0.0617128	59.8029	0.0617128	47.4382	0.0617128	35.6019	0.0617128	28.8384	0.0617128	31.7546	0.0617128	35.4654	0.0617128
0.621892	74.3972	0.621892	76.1023	0.621892	74.2454	0.621892	64.3593	0.621892	49.9603	0.621892	45.2264	0.621892	47.7864	0.621892	52.1686	0.621892	55.7945	0.621892	56.0066	0.621892	54.0507	0.621892	56.8294	0.621892	54.2158	0.621892	51.053	0.621892	52.8318		0.0702015	72.7147	0.0702015	72.0511	0.0702015	70.0255	0.0702015	59.1262	0.0702015	46.3497	0.0702015	34.1627	0.0702015	27.9326	0.0702015	30.5093	0.0702015	34.8834	0.0702015
0.630378	73.2993	0.630378	74.9197	0.630378	73.0095	0.630378	63.0837	0.630378	48.6782	0.630378	44.1085	0.630378	46.581	0.630378	51.209	0.630378	54.7662	0.630378	54.9372	0.630378	52.8693	0.630378	55.636	0.630378	53.0337	0.630378	50.0782	0.630378	51.4699		0.0786902	69.6465	0.0786902	69.0753	0.0786902	67.239	0.0786902	56.3729	0.0786902	43.4741	0.0786902	31.2568	0.0786902	25.1066	0.0786902	27.4044	0.0786902	32.3823	0.0786902
0.638863	72.4208	0.638863	73.8777	0.638863	72.0484	0.638863	62.0107	0.638863	47.8178	0.638863	43.138	0.638863	45.5615	0.638863	50.3891	0.638863	53.8729	0.638863	54.322	0.638863	52.2529	0.638863	54.948	0.638863	52.5032	0.638863	49.5079	0.638863	50.5203		0.0871788	67.3649	0.0871788	66.8637	0.0871788	65.0065	0.0871788	54.5456	0.0871788	41.651	0.0871788	29.3028	0.0871788	23.6118	0.0871788	26.1615	0.0871788	31.1025	0.0871788
0.647349	71.331	0.647349	73.103	0.647349	71.1403	0.647349	61.233	0.647349	47.0274	0.647349	42.2071	0.647349	44.4885	0.647349	49.4154	0.647349	53.1624	0.647349	53.2742	0.647349	51.4424	0.647349	53.9341	0.647349	51.7927	0.647349	48.6977	0.647349	49.5669		0.0956674	64.8143	0.0956674	64.5264	0.0956674	62.5335	0.0956674	52.168	0.0956674	39.2811	0.0956674	27.1885	0.0956674	21.4455	0.0956674	23.1266	0.0956674	28.9004	0.0956674
0.655834	70.2442	0.655834	71.3085	0.655834	69.6673	0.655834	59.6601	0.655834	45.1846	0.655834	40.3979	0.655834	42.9143	0.655834	47.8844	0.655834	51.7642	0.655834	51.8131	0.655834	50.1899	0.655834	52.4581	0.655834	50.219	0.655834	46.9508	0.655834	48.2483		0.104156	62.8291	0.104156	62.422	0.104156	60.3062	0.104156	50.1055	0.104156	37.1787	0.104156	25.2353	0.104156	19.0417	0.104156	21.461	0.104156	26.6257	0.104156
0.664319	69.6952	0.664319	70.6457	0.664319	68.9565	0.664319	58.9636	0.664319	44.4228	0.664319	39.2993	0.664319	42.2327	0.664319	47.0288	0.664319	51.0051	0.664319	51.087	0.664319	49.3589	0.664319	51.7875	0.664319	49.568	0.664319	46.5715	0.664319	47.6775		0.112645	62.2784	0.112645	62.0648	0.112645	59.8558	0.112645	49.5016	0.112645	37.1563	0.112645	24.9376	0.112645	20.1057	0.112645	22.8922	0.112645	27.0173	0.112645
0.672804	69.2697	0.672804	70.0106	0.672804	68.167	0.672804	58.311	0.672804	43.814	0.672804	38.6834	0.672804	41.6933	0.672804	46.815	0.672804	50.5082	0.672804	50.4541	0.672804	49.1655	0.672804	51.214	0.672804	48.9742	0.672804	46.1188	0.672804	47.1587		0.121133	61.3303	0.121133	60.85	0.121133	58.7678	0.121133	48.1387	0.121133	36.3806	0.121133	22.9672	0.121133	18.1276	0.121133	20.9828	0.121133	25.2319	0.121133
0.681289	68.4556	0.681289	69.4778	0.681289	67.3363	0.681289	57.6816	0.681289	43.0026	0.681289	37.8877	0.681289	41.2041	0.681289	46.0595	0.681289	49.9482	0.681289	49.8826	0.681289	48.678	0.681289	50.9332	0.681289	48.248	0.681289	45.4935	0.681289	46.6546		0.129622	60.5455	0.129622	59.819	0.129622	58.1016	0.129622	47.4369	0.129622	35.6765	0.129622	22.074	0.129622	17.1514	0.129622	20.7068	0.129622	24.8456	0.129622
0.689774	67.8648	0.689774	68.8402	0.689774	66.4794	0.689774	56.9717	0.689774	42.1675	0.689774	37.5813	0.689774	40.5582	0.689774	45.1956	0.689774	49.3669	0.689774	49.1772	0.689774	48.1335	0.689774	50.1408	0.689774	47.2987	0.689774	45.1625	0.689774	46.0698		0.13811	60.0515	0.13811	59.3387	0.13811	57.6669	0.13811	47.1172	0.13811	35.7082	0.13811	21.2555	0.13811	16.7564	0.13811	20.2246	0.13811	25.0975	0.13811
0.698259	67.2681	0.698259	68.1348	0.698259	66.0102	0.698259	56.4326	0.698259	41.5721	0.698259	36.6741	0.698259	40.0364	0.698259	44.9462	0.698259	49.0222	0.698259	48.5228	0.698259	47.7656	0.698259	49.48	0.698259	46.5624	0.698259	44.747	0.698259	45.1714		0.146599	60.355	0.146599	59.6147	0.146599	57.8544	0.146599	47.1691	0.146599	35.4318	0.146599	21.5801	0.146599	18.8161	0.146599	21.1516	0.146599	26.911	0.146599
0.706744	66.5649	0.706744	67.4016	0.706744	65.2357	0.706744	55.5385	0.706744	40.6547	0.706744	36.1667	0.706744	39.3287	0.706744	44.1314	0.706744	48.6844	0.706744	47.8873	0.706744	47.3475	0.706744	48.6792	0.706744	45.9536	0.706744	43.9497	0.706744	44.5176		0.155087	59.7153	0.155087	59.1662	0.155087	57.2311	0.155087	46.582	0.155087	35.1912	0.155087	20.8886	0.155087	18.3792	0.155087	22.2944	0.155087	26.7469	0.155087
0.715229	66.0656	0.715229	67.0434	0.715229	64.5895	0.715229	55.0531	0.715229	40.1804	0.715229	35.7373	0.715229	38.9109	0.715229	43.5664	0.715229	48.2829	0.715229	47.7858	0.715229	46.9583	0.715229	48.3169	0.715229	45.5426	0.715229	43.4645	0.715229	44.0663		0.163576	59.6065	0.163576	59.0366	0.163576	56.8171	0.163576	46.2485	0.163576	35.375	0.163576	21.5712	0.163576	18.1062	0.163576	22.1209	0.163576	26.2869	0.163576
0.723713	65.3391	0.723713	66.0736	0.723713	63.7128	0.723713	54.2331	0.723713	38.98	0.723713	34.8287	0.723713	37.9883	0.723713	42.6212	0.723713	47.5686	0.723713	47.1605	0.723713	46.0731	0.723713	47.3152	0.723713	44.5689	0.723713	42.4402	0.723713	43.4194		0.172064	59.2468	0.172064	58.8693	0.172064	56.4371	0.172064	45.845	0.172064	35.2997	0.172064	21.8198	0.172064	18.995	0.172064	21.5851	0.172064	26.6928	0.172064
0.732198	64.719	0.732198	65.1724	0.732198	62.9512	0.732198	53.1556	0.732198	38.1888	0.732198	33.7828	0.732198	37.22	0.732198	42.1917	0.732198	47.0488	0.732198	46.8129	0.732198	45.4957	0.732198	46.8619	0.732198	43.8924	0.732198	41.6687	0.732198	42.6178		0.180553	59.5164	0.180553	58.9265	0.180553	56.7982	0.180553	46.0721	0.180553	35.7711	0.180553	22.3829	0.180553	16.136	0.180553	23.0163	0.180553	27.3736	0.180553
0.740682	64.06	0.740682	64.987	0.740682	62.7306	0.740682	52.8985	0.740682	37.7164	0.740682	33.3328	0.740682	36.9468	0.740682	42.034	0.740682	46.5764	0.740682	46.7991	0.740682	45.5723	0.740682	46.5195	0.740682	43.9292	0.740682	41.4873	0.740682	42.0709		0.189041	59.459	0.189041	59.4546	0.189041	57.4323	0.189041	46.2592	0.189041	36.4303	0.189041	22.4287	0.189041	15.1586	0.189041	23.1421	0.189041	28.1884	0.189041
0.749167	63.5423	0.749167	64.5046	0.749167	62.1803	0.749167	52.2409	0.749167	37.0561	0.749167	33.5019	0.749167	36.9169	0.749167	41.6869	0.749167	46.3961	0.749167	46.5142	0.749167	45.6337	0.749167	46.3425	0.749167	43.2983	0.749167	40.9492	0.749167	41.8668		0.19753	58.7335	0.19753	58.5029	0.19753	56.6885	0.19753	45.4283	0.19753	35.4172	0.19753	20.7786	0.19753	17.2194	0.19753	20.5098	0.19753	27.2814	0.19753
0.757651	62.9976	0.757651	64.0154	0.757651	61.9286	0.757651	51.5108	0.757651	36.7635	0.757651	33.1629	0.757651	36.7541	0.757651	41.1555	0.757651	46.1634	0.757651	45.9647	0.757651	45.0373	0.757651	46.0115	0.757651	43.0838	0.757651	40.7091	0.757651	41.6659		0.206018	58.1699	0.206018	58.0826	0.206018	55.9809	0.206018	45.4521	0.206018	34.5161	0.206018	21.0275	0.206018	16.3597	0.206018	20.5453	0.206018	27.1135	0.206018
0.766135	62.4893	0.766135	63.4469	0.766135	61.3527	0.766135	51.0222	0.766135	36.1029	0.766135	32.5661	0.766135	36.2838	0.766135	41.2195	0.766135	45.4158	0.766135	45.7278	0.766135	44.793	0.766135	45.304	0.766135	42.9093	0.766135	40.1426	0.766135	40.9517		0.214507	57.4126	0.214507	57.4473	0.214507	55.0326	0.214507	44.5723	0.214507	33.4959	0.214507	20.8138	0.214507	14.2356	0.214507	19.4505	0.214507	26.8342	0.214507
0.774619	61.8142	0.774619	62.8129	0.774619	61.0414	0.774619	49.9005	0.774619	35.2098	0.774619	31.3947	0.774619	35.5503	0.774619	40.8029	0.774619	45.0898	0.774619	45.3663	0.774619	44.3966	0.774619	44.7932	0.774619	42.5939	0.774619	39.396	0.774619	40.5913		0.222995	57.2726	0.222995	57.4638	0.222995	54.9089	0.222995	44.9453	0.222995	33.6793	0.222995	21.0792	0.222995	15.0311	0.222995	19.1254	0.222995	27.0427	0.222995
0.783103	60.8454	0.783103	62.0263	0.783103	59.9665	0.783103	48.7005	0.783103	33.5696	0.783103	30.3316	0.783103	34.2153	0.783103	39.4075	0.783103	43.7415	0.783103	44.5903	0.783103	43.715	0.783103	43.9069	0.783103	41.9129	0.783103	38.0518	0.783103	39.4605		0.231483	56.3954	0.231483	56.71	0.231483	54.2285	0.231483	44.1533	0.231483	33.2555	0.231483	19.5475	0.231483	13.5712	0.231483	18.2366	0.231483	26.5956	0.231483
0.791586	60.1995	0.791586	61.6182	0.791586	59.3995	0.791586	47.686	0.791586	32.4527	0.791586	29.4182	0.791586	33.4817	0.791586	38.7739	0.791586	43.0705	0.791586	44.2432	0.791586	43.3842	0.791586	42.9816	0.791586	41.0138	0.791586	37.4482	0.791586	38.8543		0.239971	56.0899	0.239971	56.0524	0.239971	54.3745	0.239971	43.8904	0.239971	31.8198	0.239971	19.3435	0.239971	10.3488	0.239971	17.1448	0.239971	25.5998	0.239971
0.80007	59.277	0.80007	60.5114	0.80007	58.3379	0.80007	46.2334	0.80007	31.0266	0.80007	27.9684	0.80007	32.1949	0.80007	37.8233	0.80007	42.0645	0.80007	42.9563	0.80007	42.6426	0.80007	42.1156	0.80007	39.9174	0.80007	36.3509	0.80007	38.3269		0.24846	55.6632	0.24846	55.7983	0.24846	53.7799	0.24846	43.9092	0.24846	31.9623	0.24846	19.0526	0.24846	9.08212	0.24846	17.3638	0.24846	26.06	0.24846
0.808554	59.1571	0.808554	60.5105	0.808554	58.2415	0.808554	45.8352	0.808554	30.6966	0.808554	27.5426	0.808554	31.7969	0.808554	38.052	0.808554	42.0565	0.808554	42.8684	0.808554	42.4232	0.808554	42.0305	0.808554	39.8741	0.808554	36.3099	0.808554	38.0523		0.256948	55.3399	0.256948	55.342	0.256948	53.6663	0.256948	43.6195	0.256948	31.0806	0.256948	19.2745	0.256948	8.25829	0.256948	17.3234	0.256948	25.7692	0.256948
0.817037	58.8513	0.817037	60.021	0.817037	57.7718	0.817037	45.1141	0.817037	29.5299	0.817037	27.1689	0.817037	31.6372	0.817037	37.4966	0.817037	41.4324	0.817037	42.3653	0.817037	42.3528	0.817037	41.8334	0.817037	39.4026	0.817037	35.8894	0.817037	37.301		0.265436	54.4346	0.265436	54.9626	0.265436	52.7161	0.265436	42.8115	0.265436	30.1699	0.265436	17.3044	0.265436	6.06101	0.265436	15.9212	0.265436	24.1256	0.265436
0.82552	58.5072	0.82552	59.465	0.82552	57.168	0.82552	44.2125	0.82552	29.0602	0.82552	27.1136	0.82552	31.0945	0.82552	37.4521	0.82552	41.3485	0.82552	41.9707	0.82552	41.8086	0.82552	41.3	0.82552	38.7859	0.82552	35.8017	0.82552	36.6476		0.273924	54.5225	0.273924	54.6057	0.273924	52.4234	0.273924	42.7666	0.273924	30.0772	0.273924	17.2265	0.273924	9.13162	0.273924	16.646	0.273924	24.4716	0.273924
0.834004	57.5128	0.834004	58.7527	0.834004	56.6301	0.834004	43.1413	0.834004	28.0311	0.834004	25.6726	0.834004	30.129	0.834004	37.1925	0.834004	40.8538	0.834004	41.2046	0.834004	41.0498	0.834004	40.8196	0.834004	38.4967	0.834004	35.0661	0.834004	35.9322		0.282412	54.0634	0.282412	54.0385	0.282412	52.1299	0.282412	42.4055	0.282412	30.1539	0.282412	16.6946	0.282412	7.60472	0.282412	17.885	0.282412	24.537	0.282412
0.842487	56.9847	0.842487	58.1051	0.842487	56.2121	0.842487	42.3965	0.842487	27.1406	0.842487	24.8336	0.842487	29.2396	0.842487	36.6957	0.842487	40.3821	0.842487	40.9653	0.842487	40.6604	0.842487	40.2299	0.842487	37.9976	0.842487	34.3793	0.842487	35.079		0.2909	53.3597	0.2909	53.5501	0.2909	51.3163	0.2909	41.6094	0.2909	29.5234	0.2909	12.6996	0.2909	4.86079	0.2909	16.2824	0.2909	23.9997	0.2909
0.85097	56.4055	0.85097	57.3888	0.85097	55.6216	0.85097	41.4895	0.85097	26.575	0.85097	24.3199	0.85097	28.5356	0.85097	35.9282	0.85097	40.1038	0.85097	40.7994	0.85097	40.2811	0.85097	39.8785	0.85097	37.3815	0.85097	33.7588	0.85097	34.6578		0.299388	53.2376	0.299388	53.4892	0.299388	51.2049	0.299388	41.4419	0.299388	29.9438	0.299388	13.7851	0.299388	7.09552	0.299388	17.7752	0.299388	23.4938	0.299388
0.859453	55.9599	0.859453	56.7391	0.859453	54.6625	0.859453	41.0363	0.859453	25.3278	0.859453	23.6606	0.859453	27.8393	0.859453	35.6094	0.859453	39.2966	0.859453	40.0066	0.859453	39.594	0.859453	39.2482	0.859453	36.8388	0.859453	33.0976	0.859453	33.4933		0.307876	52.6856	0.307876	53.2493	0.307876	50.887	0.307876	41.1623	0.307876	29.3096	0.307876	14.4909	0.307876	4.93777	0.307876	17.188	0.307876	23.5398	0.307876
0.867935	55.701	0.867935	56.5209	0.867935	54.2405	0.867935	40.6565	0.867935	25.4299	0.867935	23.557	0.867935	28.0923	0.867935	35.4744	0.867935	39.5853	0.867935	40.0459	0.867935	39.3823	0.867935	39.3548	0.867935	36.5721	0.867935	33.3376	0.867935	33.5478		0.316364	52.4747	0.316364	52.91	0.316364	50.7385	0.316364	41.1914	0.316364	28.7036	0.316364	12.9778	0.316364	8.08463	0.316364	15.3946	0.316364	22.8425	0.316364
0.876418	55.3382	0.876418	56.0142	0.876418	53.7316	0.876418	40.6603	0.876418	25.5042	0.876418	23.2616	0.876418	28.2823	0.876418	35.4509	0.876418	39.42	0.876418	39.6992	0.876418	39.1343	0.876418	39.736	0.876418	36.4668	0.876418	33.3102	0.876418	33.164		0.324852	52.9751	0.324852	53.7361	0.324852	52.5659	0.324852	41.7528	0.324852	29.7173	0.324852	14.3405	0.324852	11.8469	0.324852	17.0974	0.324852	24.782	0.324852
0.884901	55.5008	0.884901	56.0421	0.884901	53.9524	0.884901	40.9897	0.884901	25.6976	0.884901	24.0804	0.884901	28.654	0.884901	35.9323	0.884901	40.0249	0.884901	40.7478	0.884901	39.6327	0.884901	39.9304	0.884901	36.7837	0.884901	33.7479	0.884901	33.3994		0.33334	53.3172	0.33334	53.9897	0.33334	52.6159	0.33334	41.4805	0.33334	29.8857	0.33334	14.6953	0.33334	12.2553	0.33334	19.3072	0.33334	25.1128	0.33334
0.893383	54.5367	0.893383	55.6539	0.893383	53.1854	0.893383	40.2344	0.893383	25.2869	0.893383	24.2026	0.893383	28.2623	0.893383	35.7365	0.893383	39.6309	0.893383	40.0104	0.893383	39.1941	0.893383	39.6222	0.893383	36.182	0.893383	32.8149	0.893383	32.7281		0.341828	53.364	0.341828	53.5203	0.341828	52.1648	0.341828	41.0884	0.341828	29.2801	0.341828	12.729	0.341828	9.96179	0.341828	19.338	0.341828	25.0196	0.341828
0.901865	54.0197	0.901865	55.3475	0.901865	52.6288	0.901865	39.7101	0.901865	24.9679	0.901865	23.4269	0.901865	28.3154	0.901865	35.4233	0.901865	39.4288	0.901865	39.9101	0.901865	38.8426	0.901865	39.2173	0.901865	36.0994	0.901865	32.5005	0.901865	32.5393		0.350315	53.7195	0.350315	53.574	0.350315	52.1916	0.350315	41.4731	0.350315	29.6771	0.350315	12.8339	0.350315	10.2259	0.350315	18.8987	0.350315	26.2649	0.350315
0.910347	53.6534	0.910347	55.1881	0.910347	52.1362	0.910347	39.3992	0.910347	24.6612	0.910347	22.8779	0.910347	28.7815	0.910347	34.9773	0.910347	39.3835	0.910347	39.8918	0.910347	39.0868	0.910347	39.5391	0.910347	36.1928	0.910347	32.1672	0.910347	32.9431		0.358803	53.1034	0.358803	53.608	0.358803	51.6426	0.358803	41.2354	0.358803	28.4319	0.358803	12.0298	0.358803	9.46491	0.358803	19.0165	0.358803	25.7784	0.358803
0.918829	53.4161	0.918829	54.7399	0.918829	51.6613	0.918829	39.2654	0.918829	24.1523	0.918829	22.9749	0.918829	28.6472	0.918829	34.5709	0.918829	39.3424	0.918829	39.859	0.918829	38.8287	0.918829	38.9235	0.918829	35.1917	0.918829	31.3979	0.918829	32.6182		0.367291	52.8229	0.367291	53.4785	0.367291	51.239	0.367291	40.9456	0.367291	28.2789	0.367291	13.7091	0.367291	11.1064	0.367291	18.6369	0.367291	25.8256	0.367291
0.927311	52.8084	0.927311	54.2382	0.927311	50.783	0.927311	38.4376	0.927311	23.7532	0.927311	22.8973	0.927311	28.3539	0.927311	33.6686	0.927311	38.8182	0.927311	39.1586	0.927311	38.3825	0.927311	38.5176	0.927311	34.3145	0.927311	30.5971	0.927311	31.8679		0.375778	53.7371	0.375778	53.8434	0.375778	51.5348	0.375778	41.323	0.375778	29.1537	0.375778	14.1999	0.375778	12.8595	0.375778	20.2228	0.375778	26.616	0.375778
0.935793	52.6812	0.935793	54.0115	0.935793	50.7803	0.935793	38.5545	0.935793	23.2249	0.935793	23.1388	0.935793	28.566	0.935793	33.7394	0.935793	38.88	0.935793	38.6895	0.935793	38.1846	0.935793	38.4924	0.935793	34.0989	0.935793	30.3686	0.935793	31.2122		0.384266	53.7416	0.384266	53.8656	0.384266	51.5012	0.384266	41.3396	0.384266	28.7545	0.384266	16.0097	0.384266	13.2394	0.384266	19.8724	0.384266	27.6995	0.384266
0.944275	52.3656	0.944275	53.8653	0.944275	50.7675	0.944275	38.3451	0.944275	23.6376	0.944275	23.7183	0.944275	29.4424	0.944275	33.8407	0.944275	39.0738	0.944275	38.888	0.944275	38.2008	0.944275	39.1629	0.944275	33.7269	0.944275	30.6005	0.944275	31.1483		0.392753	53.6499	0.392753	53.6504	0.392753	51.2792	0.392753	41.1882	0.392753	29.1162	0.392753	16.1679	0.392753	15.6554	0.392753	20.2939	0.392753	28.0018	0.392753
0.952756	51.7886	0.952756	53.1145	0.952756	50.5384	0.952756	37.9491	0.952756	22.518	0.952756	22.9423	0.952756	29.3152	0.952756	33.4656	0.952756	38.3429	0.952756	38.4815	0.952756	37.5026	0.952756	38.5341	0.952756	32.9197	0.952756	29.5637	0.952756	30.5689		0.401241	53.6654	0.401241	53.5588	0.401241	50.95	0.401241	41.4387	0.401241	29.1918	0.401241	16.7931	0.401241	14.8826	0.401241	20.5847	0.401241	28.7983	0.401241
0.961238	51.3438	0.961238	52.8708	0.961238	50.3311	0.961238	37.7137	0.961238	22.0649	0.961238	22.4964	0.961238	28.9749	0.961238	33.4197	0.961238	37.8574	0.961238	38.656	0.961238	37.4934	0.961238	38.1439	0.961238	32.9851	0.961238	29.2269	0.961238	30.1627		0.409728	53.1217	0.409728	52.6493	0.409728	49.9889	0.409728	40.5817	0.409728	28.3377	0.409728	13.6244	0.409728	11.5892	0.409728	20.4611	0.409728	28.2842	0.409728
0.969719	50.4518	0.969719	52.1462	0.969719	49.6481	0.969719	36.8919	0.969719	21.0768	0.969719	21.2339	0.969719	28.2783	0.969719	32.9015	0.969719	37.076	0.969719	37.6484	0.969719	36.5238	0.969719	37.6584	0.969719	32.2244	0.969719	28.2306	0.969719	29.102		0.418216	53.1768	0.418216	52.5317	0.418216	49.7361	0.418216	40.1205	0.418216	28.4313	0.418216	16.1428	0.418216	11.0632	0.418216	20.7278	0.418216	28.7156	0.418216
0.9782	50.4482	0.9782	51.5091	0.9782	49.5776	0.9782	37.0789	0.9782	20.5957	0.9782	20.4354	0.9782	28.6705	0.9782	32.4929	0.9782	37.2181	0.9782	37.9844	0.9782	36.9062	0.9782	37.2562	0.9782	32.1716	0.9782	28.6937	0.9782	29.2827		0.426703	52.9254	0.426703	52.2947	0.426703	49.5701	0.426703	39.8662	0.426703	28.0758	0.426703	16.872	0.426703	14.019	0.426703	20.5081	0.426703	28.7561	0.426703
0.986681	49.7791	0.986681	50.9431	0.986681	49.1182	0.986681	36.5662	0.986681	20.2036	0.986681	20.2502	0.986681	27.9291	0.986681	32.4161	0.986681	36.9145	0.986681	37.9503	0.986681	36.2264	0.986681	36.5815	0.986681	31.5862	0.986681	27.9713	0.986681	28.6242		0.43519	52.5507	0.43519	52.0033	0.43519	49.4911	0.43519	39.4347	0.43519	27.2564	0.43519	16.5748	0.43519	13.2915	0.43519	21.278	0.43519	28.4354	0.43519
1.07996	47.5711	1.07996	48.3256	1.07996	45.3934	1.07996	32.6611	1.07996	17.2436	1.07996	18.5426	1.07996	26.0754	1.07996	31.7586	1.07996	35.5704	1.07996	35.3039	1.07996	35.1311	1.07996	34.3166	1.07996	30.2546	1.07996	26.3325	1.07996	25.0039		0.443677	52.627	0.443677	51.9738	0.443677	49.5428	0.443677	39.4837	0.443677	27.3944	0.443677	17.1646	0.443677	13.8285	0.443677	22.1732	0.443677	29.4119	0.443677
1.08844	47.301	1.08844	47.8198	1.08844	45.2188	1.08844	32.4215	1.08844	16.7556	1.08844	18.7797	1.08844	25.892	1.08844	31.4811	1.08844	35.6946	1.08844	35.1415	1.08844	34.6032	1.08844	34.0197	1.08844	29.9133	1.08844	25.7673	1.08844	25.0753		0.452164	52.5491	0.452164	52.0097	0.452164	49.8688	0.452164	39.4024	0.452164	27.5674	0.452164	17.8561	0.452164	14.8103	0.452164	23.0533	0.452164	30.08	0.452164
1.09692	46.5117	1.09692	47.646	1.09692	44.9438	1.09692	31.8265	1.09692	16.2951	1.09692	18.2708	1.09692	26.1591	1.09692	31.2125	1.09692	35.4804	1.09692	34.6134	1.09692	33.9859	1.09692	33.3163	1.09692	28.7947	1.09692	24.5888	1.09692	24.5674		0.460651	52.4064	0.460651	51.7646	0.460651	49.758	0.460651	39.5397	0.460651	27.7169	0.460651	17.9357	0.460651	14.7117	0.460651	23.7665	0.460651	30.7907	0.460651
1.1054	46.2128	1.1054	47.257	1.1054	44.7993	1.1054	31.4038	1.1054	15.4433	1.1054	18.007	1.1054	26.1266	1.1054	30.8495	1.1054	35.4464	1.1054	34.2724	1.1054	34.0845	1.1054	32.9179	1.1054	28.4481	1.1054	23.92	1.1054	23.3708		0.469138	52.3554	0.469138	51.9384	0.469138	49.8027	0.469138	39.6781	0.469138	28.1099	0.469138	19.921	0.469138	15.2414	0.469138	24.731	0.469138	31.5134	0.469138
1.11388	46.1268	1.11388	47.2444	1.11388	44.6419	1.11388	31.2986	1.11388	15.8489	1.11388	17.5027	1.11388	25.8	1.11388	30.5421	1.11388	35.2432	1.11388	34.4827	1.11388	34.1809	1.11388	32.8452	1.11388	28.3563	1.11388	23.206	1.11388	23.2902		0.477625	52.0818	0.477625	51.9253	0.477625	49.7493	0.477625	39.5908	0.477625	27.7886	0.477625	20.0394	0.477625	15.7083	0.477625	25.5617	0.477625	31.9675	0.477625
1.12236	46.1484	1.12236	46.8832	1.12236	44.0841	1.12236	31.202	1.12236	14.5049	1.12236	17.5386	1.12236	26.0061	1.12236	30.6395	1.12236	35.1581	1.12236	34.5482	1.12236	33.8848	1.12236	32.6438	1.12236	28.2222	1.12236	23.3032	1.12236	22.2932		0.486112	52.2358	0.486112	52.203	0.486112	50.1327	0.486112	39.5825	0.486112	28.3455	0.486112	20.9467	0.486112	17.6152	0.486112	27.0527	0.486112	32.582	0.486112
1.13084	45.608	1.13084	46.6902	1.13084	44.13	1.13084	30.6832	1.13084	14.0364	1.13084	17.8329	1.13084	25.7626	1.13084	30.2556	1.13084	34.9405	1.13084	34.6145	1.13084	33.4843	1.13084	32.2691	1.13084	27.6608	1.13084	22.6224	1.13084	21.5783		0.494599	51.8435	0.494599	52.1585	0.494599	49.7957	0.494599	39.908	0.494599	27.8992	0.494599	20.8656	0.494599	18.0606	0.494599	27.7391	0.494599	32.9601	0.494599
1.13932	45.2	1.13932	46.2425	1.13932	43.753	1.13932	30.3641	1.13932	13.1343	1.13932	17.4332	1.13932	25.1208	1.13932	29.8676	1.13932	34.5386	1.13932	34.6757	1.13932	33.4287	1.13932	31.8746	1.13932	27.6198	1.13932	22.3173	1.13932	21.3338		0.503086	52.0916	0.503086	52.0927	0.503086	49.9767	0.503086	40.8326	0.503086	28.4619	0.503086	22.0127	0.503086	20.6415	0.503086	28.9481	0.503086	34.1965	0.503086
1.14779	45.2564	1.14779	46.5216	1.14779	44.0429	1.14779	30.3321	1.14779	14.0249	1.14779	18.0097	1.14779	25.7431	1.14779	30.2809	1.14779	35.1112	1.14779	34.7716	1.14779	33.5385	1.14779	32.0353	1.14779	27.6119	1.14779	22.3216	1.14779	21.2287		0.511572	52.2409	0.511572	51.9322	0.511572	49.7128	0.511572	40.6433	0.511572	28.524	0.511572	22.0374	0.511572	21.287	0.511572	29.8403	0.511572	34.9649	0.511572
1.15627	44.8903	1.15627	46.4095	1.15627	43.8668	1.15627	29.7257	1.15627	13.1034	1.15627	18.2144	1.15627	25.5513	1.15627	30.258	1.15627	34.9122	1.15627	35.0489	1.15627	33.2146	1.15627	31.7741	1.15627	26.7873	1.15627	21.9328	1.15627	20.1702		0.520059	52.0421	0.520059	51.7675	0.520059	49.7113	0.520059	40.5154	0.520059	28.6982	0.520059	22.2019	0.520059	21.3761	0.520059	30.1337	0.520059	35.5074	0.520059
1.16475	44.8122	1.16475	46.3151	1.16475	44.0527	1.16475	29.245	1.16475	12.5474	1.16475	17.2723	1.16475	25.1938	1.16475	30.4534	1.16475	34.9097	1.16475	35.1191	1.16475	33.7595	1.16475	31.517	1.16475	26.4672	1.16475	21.57	1.16475	20.0984		0.528546	52.3516	0.528546	51.6993	0.528546	49.7058	0.528546	40.6527	0.528546	29.3331	0.528546	23.0506	0.528546	22.6965	0.528546	30.9499	0.528546	36.2667	0.528546
1.17323	44.6588	1.17323	46.2642	1.17323	43.5792	1.17323	28.7214	1.17323	11.3751	1.17323	16.5337	1.17323	24.8876	1.17323	30.636	1.17323	34.6634	1.17323	34.7641	1.17323	33.9154	1.17323	31.0398	1.17323	25.7199	1.17323	20.6673	1.17323	18.9258		0.537032	52.3972	0.537032	51.3639	0.537032	49.3891	0.537032	40.3307	0.537032	29.0407	0.537032	22.8829	0.537032	22.9431	0.537032	31.2759	0.537032	36.6145	0.537032
1.18171	44.7682	1.18171	46.1224	1.18171	43.7872	1.18171	28.5961	1.18171	12.227	1.18171	16.4531	1.18171	24.7837	1.18171	31.0279	1.18171	35.1028	1.18171	35.0807	1.18171	33.9527	1.18171	31.4322	1.18171	25.9831	1.18171	20.8384	1.18171	19.4517		0.545518	52.4146	0.545518	51.4484	0.545518	49.7342	0.545518	40.1821	0.545518	29.3469	0.545518	23.7128	0.545518	23.9557	0.545518	31.7988	0.545518	37.1527	0.545518
1.19018	44.4062	1.19018	45.4921	1.19018	43.2509	1.19018	28.1355	1.19018	7.01099	1.19018	15.9441	1.19018	24.7965	1.19018	30.6766	1.19018	34.7208	1.19018	34.6535	1.19018	33.3718	1.19018	31.3557	1.19018	25.6369	1.19018	20.1165	1.19018	19.5317		0.554005	51.9746	0.554005	50.785	0.554005	49.6653	0.554005	39.9202	0.554005	28.7516	0.554005	22.8664	0.554005	24.2925	0.554005	32.1004	0.554005	36.6826	0.554005
1.19866	44.5449	1.19866	45.4588	1.19866	42.9185	1.19866	27.8621	1.19866	6.8142	1.19866	15.9166	1.19866	25.1957	1.19866	31.2223	1.19866	34.5785	1.19866	34.7765	1.19866	33.4023	1.19866	31.4874	1.19866	25.4622	1.19866	19.8751	1.19866	18.8141		0.562491	51.639	0.562491	49.9884	0.562491	49.1051	0.562491	39.2951	0.562491	28.3608	0.562491	22.3842	0.562491	24.5149	0.562491	31.7704	0.562491	36.3552	0.562491
1.20714	44.2557	1.20714	45.373	1.20714	43.113	1.20714	27.0819	1.20714	6.83375	1.20714	15.4204	1.20714	24.7554	1.20714	30.9824	1.20714	34.9624	1.20714	35.0047	1.20714	33.1608	1.20714	31.6082	1.20714	25.3049	1.20714	19.0536	1.20714	18.7524		0.570977	51.4555	0.570977	49.629	0.570977	48.6786	0.570977	38.6185	0.570977	27.8658	0.570977	21.8737	0.570977	24.9308	0.570977	31.4628	0.570977	36.4414	0.570977
1.21561	44.2177	1.21561	45.1137	1.21561	43.1652	1.21561	26.8676	1.21561	6.31739	1.21561	15.109	1.21561	25.041	1.21561	31.2538	1.21561	34.9862	1.21561	35.0766	1.21561	33.3225	1.21561	31.7758	1.21561	25.6656	1.21561	18.3232	1.21561	19.2736		0.579463	52.3931	0.579463	50.2118	0.579463	49.7761	0.579463	39.5401	0.579463	29.9136	0.579463	24.8232	0.579463	26.9613	0.579463	32.9353	0.579463	37.9373	0.579463
1.22409	44.2576	1.22409	45.1213	1.22409	43.363	1.22409	26.5977	1.22409	8.4957	1.22409	14.9766	1.22409	25.324	1.22409	30.8979	1.22409	34.8689	1.22409	35.3214	1.22409	33.2595	1.22409	32.118	1.22409	25.3583	1.22409	18.366	1.22409	18.9381		0.587949	51.7436	0.587949	49.9371	0.587949	49.6828	0.587949	38.7892	0.587949	29.6664	0.587949	24.3812	0.587949	27.0413	0.587949	32.9431	0.587949	37.8832	0.587949
1.23257	43.9407	1.23257	44.7876	1.23257	43.1206	1.23257	26.9011	1.23257	8.1393	1.23257	15.2242	1.23257	25.2167	1.23257	31.02	1.23257	34.6961	1.23257	35.0588	1.23257	32.9945	1.23257	32.336	1.23257	25.3415	1.23257	17.9917	1.23257	18.5953		0.596435	51.5366	0.596435	50.0816	0.596435	49.6948	0.596435	38.8766	0.596435	29.4164	0.596435	24.5675	0.596435	27.5608	0.596435	33.5265	0.596435	38.6172	0.596435
1.24104	44.2671	1.24104	44.7952	1.24104	43.5387	1.24104	27.5908	1.24104	12.8194	1.24104	16.2587	1.24104	25.857	1.24104	31.4558	1.24104	34.7875	1.24104	35.1669	1.24104	33.4766	1.24104	32.5098	1.24104	25.9066	1.24104	18.3401	1.24104	19.275		0.604921	52.4641	0.604921	51.198	0.604921	50.4692	0.604921	40.3488	0.604921	30.9489	0.604921	26.9907	0.604921	29.885	0.604921	35.529	0.604921	40.5532	0.604921
1.24952	43.6769	1.24952	44.1271	1.24952	43.2638	1.24952	27.3613	1.24952	12.3666	1.24952	16.5223	1.24952	25.4724	1.24952	30.7424	1.24952	34.6058	1.24952	34.8403	1.24952	33.1582	1.24952	32.1212	1.24952	25.3968	1.24952	17.1746	1.24952	18.3751		0.613407	52.7214	0.613407	51.6826	0.613407	50.614	0.613407	40.7714	0.613407	31.0923	0.613407	28.2258	0.613407	30.6471	0.613407	36.87	0.613407	41.3765	0.613407
1.258	43.259	1.258	43.8878	1.258	43.1621	1.258	27.5742	1.258	12.6387	1.258	16.9948	1.258	25.4333	1.258	30.2555	1.258	34.6744	1.258	34.9051	1.258	32.9055	1.258	32.2795	1.258	25.5502	1.258	17.2434	1.258	18.2176		0.621892	52.5405	0.621892	51.7052	0.621892	50.6248	0.621892	40.5955	0.621892	31.2122	0.621892	28.7571	0.621892	31.6963	0.621892	37.4041	0.621892	41.9017	0.621892
1.26647	42.6938	1.26647	43.6153	1.26647	42.6224	1.26647	27.1458	1.26647	11.5737	1.26647	16.5203	1.26647	25.2586	1.26647	29.6586	1.26647	33.7902	1.26647	34.4686	1.26647	32.745	1.26647	31.9406	1.26647	25.2061	1.26647	17.7155	1.26647	16.8909		0.630378	52.4887	0.630378	51.9466	0.630378	50.617	0.630378	41.176	0.630378	31.5686	0.630378	29.6694	0.630378	32.6095	0.630378	38.2141	0.630378	42.8045	0.630378
1.27495	42.7006	1.27495	44.0561	1.27495	42.2928	1.27495	27.0437	1.27495	12.0716	1.27495	16.8503	1.27495	25.1248	1.27495	29.9897	1.27495	33.8652	1.27495	34.7656	1.27495	33.1288	1.27495	31.9975	1.27495	25.7308	1.27495	17.6904	1.27495	17.0767		0.638863	53.4441	0.638863	52.7692	0.638863	51.2413	0.638863	41.8256	0.638863	32.7003	0.638863	31.0499	0.638863	34.1771	0.638863	39.5112	0.638863	44.4857	0.638863
1.28342	42.8171	1.28342	44.2931	1.28342	42.8037	1.28342	27.0073	1.28342	13.7746	1.28342	17.9487	1.28342	25.9884	1.28342	30.6316	1.28342	34.3353	1.28342	34.5732	1.28342	33.432	1.28342	32.4426	1.28342	26.186	1.28342	18.6977	1.28342	17.4809		0.647349	53.7017	0.647349	53.2253	0.647349	51.6705	0.647349	42.2167	0.647349	33.0386	0.647349	31.837	0.647349	34.9809	0.647349	40.9052	0.647349	45.6393	0.647349
1.2919	42.8189	1.2919	44.2013	1.2919	42.5452	1.2919	26.8894	1.2919	6.9342	1.2919	18.3784	1.2919	26.0507	1.2919	30.1681	1.2919	34.2198	1.2919	34.2417	1.2919	33.4312	1.2919	32.1778	1.2919	25.5832	1.2919	19.015	1.2919	16.5913		0.655834	54.4089	0.655834	53.905	0.655834	52.3791	0.655834	43.3839	0.655834	34.3048	0.655834	33.5106	0.655834	36.3276	0.655834	42.369	0.655834	47.2618	0.655834
1.30038	42.6137	1.30038	44.0076	1.30038	42.1009	1.30038	26.4557	1.30038	4.18439	1.30038	18.7609	1.30038	25.5428	1.30038	29.8199	1.30038	34.1023	1.30038	34.0903	1.30038	32.9609	1.30038	32.0803	1.30038	25.6356	1.30038	19.2913	1.30038	15.6571		0.664319	54.0673	0.664319	53.617	0.664319	51.965	0.664319	42.679	0.664319	33.6769	0.664319	33.0616	0.664319	36.0312	0.664319	42.2279	0.664319	47.1561	0.664319
1.30885	42.8534	1.30885	44.4046	1.30885	42.0377	1.30885	26.4219	1.30885	4.78028	1.30885	18.9984	1.30885	25.565	1.30885	30.5852	1.30885	34.4529	1.30885	34.1421	1.30885	33.2764	1.30885	31.7844	1.30885	25.7687	1.30885	18.6095	1.30885	14.8014		0.672804	54.1228	0.672804	53.5121	0.672804	51.8935	0.672804	42.6124	0.672804	33.5545	0.672804	33.6083	0.672804	36.1658	0.672804	42.7894	0.672804	47.5463	0.672804
1.31733	42.9819	1.31733	44.3155	1.31733	41.7571	1.31733	25.5933	1.31733	6.74737	1.31733	18.3501	1.31733	25.6544	1.31733	30.4086	1.31733	34.1197	1.31733	33.9711	1.31733	33.514	1.31733	30.8769	1.31733	25.3774	1.31733	18.1264	1.31733	13.6813		0.681289	54.513	0.681289	53.9729	0.681289	52.0449	0.681289	43.0009	0.681289	34.6844	0.681289	34.5687	0.681289	36.9709	0.681289	43.4464	0.681289	48.2791	0.681289
1.3258	43.1791	1.3258	44.0713	1.3258	41.362	1.3258	24.7901	1.3258	9.23216	1.3258	18.701	1.3258	25.4835	1.3258	30.4756	1.3258	34.3789	1.3258	33.7872	1.3258	33.3761	1.3258	30.9502	1.3258	24.9783	1.3258	17.8921	1.3258	13.0937		0.689774	53.97	0.689774	53.5055	0.689774	51.5326	0.689774	42.1585	0.689774	34.3024	0.689774	33.8743	0.689774	36.683	0.689774	43.1953	0.689774	47.9471	0.689774
1.33428	43.631	1.33428	44.5164	1.33428	41.3331	1.33428	24.9086	1.33428	9.86969	1.33428	19.6233	1.33428	25.5534	1.33428	31.3638	1.33428	34.5453	1.33428	34.1916	1.33428	33.4332	1.33428	31.0402	1.33428	25.003	1.33428	18.1867	1.33428	13.4835		0.698259	53.8855	0.698259	53.3091	0.698259	51.6039	0.698259	41.9112	0.698259	34.8161	0.698259	33.9011	0.698259	37.2433	0.698259	43.364	0.698259	48.5903	0.698259
1.34275	43.9543	1.34275	44.5465	1.34275	41.2993	1.34275	24.5237	1.34275	14.2853	1.34275	20.0114	1.34275	25.7897	1.34275	31.5449	1.34275	34.4556	1.34275	34.0705	1.34275	33.5961	1.34275	31.3754	1.34275	25.4706	1.34275	17.994	1.34275	13.8257		0.706744	54.0503	0.706744	53.7321	0.706744	51.9449	0.706744	42.486	0.706744	35.3495	0.706744	34.8835	0.706744	37.9507	0.706744	44.2148	0.706744	49.1563	0.706744
1.35122	43.8856	1.35122	44.163	1.35122	41.1685	1.35122	24.7825	1.35122	13.9612	1.35122	19.6957	1.35122	25.1494	1.35122	31.3591	1.35122	34.9982	1.35122	33.9083	1.35122	33.7586	1.35122	31.1125	1.35122	25.5557	1.35122	17.5579	1.35122	14.1079		0.715229	54.1561	0.715229	53.6746	0.715229	52.1634	0.715229	42.037	0.715229	35.5018	0.715229	35.0188	0.715229	38.3292	0.715229	44.4829	0.715229	49.4143	0.715229
1.3597	43.4687	1.3597	43.9061	1.3597	40.967	1.3597	24.3665	1.3597	9.58621	1.3597	19.8177	1.3597	24.2122	1.3597	30.7724	1.3597	34.6227	1.3597	33.3567	1.3597	33.5175	1.3597	30.8074	1.3597	25.1046	1.3597	16.9854	1.3597	13.0295		0.723713	54.0068	0.723713	53.5262	0.723713	51.7674	0.723713	41.6925	0.723713	35.393	0.723713	35.0546	0.723713	38.4093	0.723713	44.8036	0.723713	49.5555	0.723713
1.36817	42.7001	1.36817	43.5132	1.36817	40.2146	1.36817	24.5256	1.36817	9.10854	1.36817	18.9467	1.36817	23.9786	1.36817	30.1272	1.36817	34.294	1.36817	33.1556	1.36817	33.1344	1.36817	30.4001	1.36817	24.7091	1.36817	14.8402	1.36817	12.2457		0.732198	54.1458	0.732198	53.7737	0.732198	52.1295	0.732198	42.2695	0.732198	36.1831	0.732198	35.4473	0.732198	39.2509	0.732198	45.4486	0.732198	50.1379	0.732198
1.37665	42.6366	1.37665	43.5187	1.37665	39.9649	1.37665	25.1634	1.37665	8.14031	1.37665	18.5746	1.37665	23.7428	1.37665	30.4315	1.37665	34.3262	1.37665	33.4064	1.37665	33.3302	1.37665	30.1723	1.37665	25.0074	1.37665	14.4864	1.37665	12.4642		0.740682	54.067	0.740682	53.5583	0.740682	51.9888	0.740682	42.0759	0.740682	36.3196	0.740682	35.5257	0.740682	39.426	0.740682	46.0111	0.740682	50.1319	0.740682
1.38512	42.6733	1.38512	43.6809	1.38512	40.0464	1.38512	25.2265	1.38512	10.7814	1.38512	18.2798	1.38512	24.3534	1.38512	30.8618	1.38512	34.3803	1.38512	33.6279	1.38512	33.6503	1.38512	30.3219	1.38512	24.803	1.38512	14.7967	1.38512	12.4807		0.749167	54.5899	0.749167	54.0232	0.749167	52.3254	0.749167	43.0643	0.749167	36.8401	0.749167	36.3838	0.749167	40.8428	0.749167	47.0539	0.749167	51.1128	0.749167
1.39359	42.551	1.39359	43.3434	1.39359	39.7068	1.39359	25.2243	1.39359	11.2818	1.39359	19.4113	1.39359	24.1137	1.39359	30.0447	1.39359	34.2769	1.39359	33.5131	1.39359	33.4329	1.39359	30.7596	1.39359	24.4421	1.39359	15.1138	1.39359	12.5857		0.757651	55.3961	0.757651	55.0298	0.757651	53.1011	0.757651	43.767	0.757651	37.8932	0.757651	37.1539	0.757651	42.1114	0.757651	48.2548	0.757651	52.1709	0.757651
1.40207	42.4664	1.40207	43.3334	1.40207	39.784	1.40207	25.4045	1.40207	11.5342	1.40207	19.5199	1.40207	24.1585	1.40207	30.2308	1.40207	34.3766	1.40207	33.8786	1.40207	33.0762	1.40207	30.7285	1.40207	24.8988	1.40207	14.759	1.40207	13.5045		0.766135	56.2009	0.766135	55.6972	0.766135	54.0666	0.766135	44.8673	0.766135	39.2162	0.766135	38.6205	0.766135	43.3253	0.766135	49.368	0.766135	53.2417	0.766135
1.41054	42.0945	1.41054	43.4027	1.41054	39.8795	1.41054	25.1729	1.41054	11.7689	1.41054	19.0612	1.41054	24.1004	1.41054	30.0558	1.41054	33.9792	1.41054	33.7102	1.41054	33.0027	1.41054	30.077	1.41054	24.6746	1.41054	14.4816	1.41054	12.7154		0.774619	56.2913	0.774619	55.8382	0.774619	54.4113	0.774619	44.8602	0.774619	39.5693	0.774619	39.1562	0.774619	44.121	0.774619	49.4827	0.774619	53.6958	0.774619
1.41901	41.4361	1.41901	43.2925	1.41901	39.741	1.41901	24.5859	1.41901	10.8469	1.41901	18.4994	1.41901	24.0513	1.41901	29.7739	1.41901	33.8652	1.41901	33.4097	1.41901	32.3183	1.41901	30.0481	1.41901	25.0005	1.41901	13.3289	1.41901	12.6665		0.783103	56.3253	0.783103	55.8332	0.783103	54.6732	0.783103	44.8713	0.783103	39.8821	0.783103	39.6104	0.783103	44.474	0.783103	50.0869	0.783103	53.8671	0.783103
1.42748	41.4551	1.42748	42.6734	1.42748	39.8009	1.42748	24.8774	1.42748	7.80602	1.42748	18.1561	1.42748	23.9666	1.42748	29.7472	1.42748	33.8889	1.42748	33.8469	1.42748	32.4089	1.42748	29.9119	1.42748	24.789	1.42748	13.0147	1.42748	12.4324		0.791586	57.4211	0.791586	56.7946	0.791586	55.4639	0.791586	45.8941	0.791586	41.2229	0.791586	40.7679	0.791586	45.6497	0.791586	51.4455	0.791586	55.5062	0.791586
1.43596	41.5919	1.43596	42.9029	1.43596	39.6282	1.43596	24.4125	1.43596	11.1307	1.43596	18.6682	1.43596	24.1661	1.43596	29.8236	1.43596	33.9135	1.43596	33.9684	1.43596	32.0974	1.43596	29.9181	1.43596	25.0738	1.43596	12.7531	1.43596	8.64969		0.80007	58.7051	0.80007	57.9307	0.80007	56.575	0.80007	47.6356	0.80007	42.6346	0.80007	42.4059	0.80007	47.3658	0.80007	53.3847	0.80007	57.2836	0.80007
1.44443	41.3904	1.44443	42.5296	1.44443	39.4413	1.44443	24.0362	1.44443	6.02303	1.44443	17.8891	1.44443	24.3142	1.44443	29.7822	1.44443	33.6772	1.44443	33.9456	1.44443	31.7454	1.44443	29.9066	1.44443	25.3816	1.44443	12.7283	1.44443	8.65113		0.808554	53.9834	0.808554	53.1	0.808554	52.0237	0.808554	42.2531	0.808554	37.3627	0.808554	37.0721	0.808554	42.4313	0.808554	48.8604	0.808554	52.929	0.808554
1.4529	41.6417	1.4529	42.3506	1.4529	39.288	1.4529	23.7639	1.4529	4.15755	1.4529	17.6606	1.4529	23.9412	1.4529	29.1578	1.4529	33.295	1.4529	34.0588	1.4529	31.8528	1.4529	29.9403	1.4529	25.2078	1.4529	12.9367	1.4529	8.42395
1.46137	41.2028	1.46137	42.3026	1.46137	39.6607	1.46137	23.8942	1.46137	3.18517	1.46137	17.8586	1.46137	24.5968	1.46137	29.1315	1.46137	32.8584	1.46137	33.8795	1.46137	31.65	1.46137	29.9845	1.46137	25.4403	1.46137	11.1102	1.46137	7.65263		1.42748	101.345	1.42748	102.416	1.42748	101.439	1.42748	96.287	1.42748	94.5445	1.42748	98.504	1.42748	102.839	1.42748	106.666	1.42748	107.033	1.42748
1.46984	41.1112	1.46984	42.0928	1.46984	38.9044	1.46984	23.1527	1.47832		1.46984	17.2215	1.46984	23.9262	1.46984	28.3928	1.46984	32.0441	1.46984	33.1032	1.46984	30.8919	1.46984	29.2303	1.46984	25.06	1.46984	9.77148	1.46984	6.40308		1.43596	102.954	1.43596	104.134	1.43596	103.117	1.43596	97.9428	1.43596	96.2674	1.43596	99.9153	1.43596	104.401	1.43596	108.071	1.43596	108.435	1.43596
1.47832	40.7535	1.47832	42.1786	1.47832	38.9595	1.47832	22.8931	1.48679	4.30869	1.47832	16.6156	1.47832	24.4514	1.47832	28.4265	1.47832	32.266	1.47832	32.8903	1.47832	30.5231	1.47832	29.5288	1.47832	25.158	1.47832	10.5927	1.47832	6.51107		1.44443	104.174	1.44443	105.261	1.44443	104.342	1.44443	99.2294	1.44443	97.5274	1.44443	101.047	1.44443	105.247	1.44443	109.009	1.44443	109.517	1.44443
1.48679	40.8412	1.48679	41.9508	1.48679	39.167	1.48679	22.7105	1.49526	5.3175	1.48679	17.0259	1.48679	24.5751	1.48679	28.6441	1.48679	32.6242	1.48679	32.7499	1.48679	30.8412	1.48679	29.4775	1.48679	25.0236	1.48679	10.6233	1.48679	5.70413		1.4529	105.359	1.4529	106.404	1.4529	105.562	1.4529	100.575	1.4529	98.8475	1.4529	102.091	1.4529	106.379	1.4529	110.043	1.4529	110.513	1.4529
1.49526	40.8825	1.49526	41.8072	1.49526	38.9022	1.49526	22.3797	1.50373	4.34663	1.49526	15.7235	1.49526	24.5158	1.49526	28.491	1.49526	32.606	1.49526	32.7237	1.49526	30.9033	1.49526	29.4037	1.49526	24.4225	1.49526	9.42428	1.49526	6.26199		1.46137	106.739	1.46137	107.765	1.46137	107.053	1.46137	102.352	1.46137	100.405	1.46137	103.637	1.46137	107.653	1.46137	111.298	1.46137	111.869	1.46137
1.50373	40.9784	1.50373	41.3934	1.50373	38.6505	1.50373	22.1782	1.5122	4.56941	1.50373	15.9628	1.50373	24.1772	1.50373	28.1542	1.50373	32.4056	1.50373	32.6185	1.50373	30.9552	1.50373	29.3695	1.50373	24.072	1.50373	9.5712	1.50373	5.77284		1.46984	107.195	1.46984	108.187	1.46984	107.573	1.46984	103.041	1.46984	100.878	1.46984	104.07	1.46984	108.077	1.46984	111.726	1.46984	112.209	1.46984
1.5122	40.9022	1.5122	41.8873	1.5122	38.7986	1.5122	22.0817	1.52067	5.30774	1.5122	16.3158	1.5122	24.1663	1.5122	28.2846	1.5122	32.3184	1.5122	32.484	1.5122	30.9258	1.5122	29.7171	1.5122	24.3054	1.5122	10.6747	1.5122	6.2941		1.47832	108.422	1.47832	109.377	1.47832	108.975	1.47832	104.469	1.47832	102.41	1.47832	105.592	1.47832	109.235	1.47832	112.857	1.47832	113.249	1.47832
1.52067	41.4503	1.52067	42.3626	1.52067	38.9633	1.52067	22.3395	1.52914	7.38225	1.52067	16.7839	1.52067	24.7822	1.52067	28.2734	1.52067	32.4444	1.52067	32.956	1.52067	31.5914	1.52067	30.3422	1.52067	24.3331	1.52067	11.9798	1.52067	5.11579		1.48679	109.837	1.48679	110.783	1.48679	110.508	1.48679	106.081	1.48679	103.97	1.48679	107.027	1.48679	110.518	1.48679	114.25	1.48679	114.418	1.48679
1.52914	41.7434	1.52914	43.1298	1.52914	39.2382	1.52914	22.5742	1.53761	9.18108	1.52914	17.2012	1.52914	25.3856	1.52914	28.2773	1.52914	32.8013	1.52914	33.3623	1.52914	31.9236	1.52914	30.5481	1.52914	23.5589	1.52914	12.7641	1.52914	5.08617		1.49526	112.024	1.49526	112.99	1.49526	112.829	1.49526	108.402	1.49526	106.211	1.49526	109.1	1.49526	112.423	1.49526	116.108	1.49526	116.314	1.49526
1.53761	41.5347	1.53761	43.2269	1.53761	39.7661	1.53761	22.4022	1.54608	9.15238	1.53761	16.9612	1.53761	25.3839	1.53761	28.4549	1.53761	33.0409	1.53761	33.4407	1.53761	32.0752	1.53761	30.5207	1.53761	23.5673	1.53761	11.9898	1.53761	6.85411		1.50373	113.407	1.50373	114.365	1.50373	114.255	1.50373	109.822	1.50373	107.688	1.50373	110.409	1.50373	113.642	1.50373	117.161	1.50373	117.428	1.50373
1.54608	41.9555	1.54608	43.3462	1.54608	39.5738	1.54608	22.9405	1.55455	9.51293	1.54608	16.6179	1.54608	25.1784	1.54608	28.4687	1.54608	33.3862	1.54608	33.6273	1.54608	32.3379	1.54608	31.0128	1.54608	23.0848	1.54608	11.5846	1.54608	7.903		1.5122	115.083	1.5122	115.85	1.5122	115.728	1.5122	111.396	1.5122	109.315	1.5122	111.782	1.5122	115.119	1.5122	118.406	1.5122	118.757	1.5122
1.55455	42.151	1.55455	43.0766	1.55455	40.0015	1.55455	23.3296	1.56302	8.23763	1.55455	16.514	1.55455	25.3213	1.55455	28.3979	1.55455	33.662	1.55455	34.3713	1.55455	32.594	1.55455	31.6708	1.55455	23.3891	1.55455	12.2627	1.55455	8.89146		1.52067	116.3	1.52067	116.829	1.52067	116.899	1.52067	112.719	1.52067	110.613	1.52067	112.864	1.52067	116.322	1.52067	119.418	1.52067	119.506	1.52067
1.56302	42.2663	1.56302	42.9424	1.56302	39.7679	1.56302	22.8464	1.57149	6.26654	1.56302	16.3061	1.56302	25.1148	1.56302	28.2098	1.56302	33.7396	1.56302	34.5057	1.56302	32.6704	1.56302	31.5637	1.56302	23.1441	1.56302	11.5483	1.56302	7.54168		1.52914	118.51	1.52914	118.892	1.52914	119.078	1.52914	115.04	1.52914	112.831	1.52914	115.036	1.52914	118.431	1.52914	121.582	1.52914	121.407	1.52914
1.57149	41.9584	1.57149	43.0379	1.57149	39.5294	1.57149	22.7173	1.57996	5.81992	1.57149	15.7939	1.57149	25.0787	1.57149	28.1699	1.57149	33.603	1.57149	34.373	1.57149	32.9931	1.57149	31.5999	1.57149	22.7809	1.57149	11.2331	1.57149	7.95953		1.53761	120.682	1.53761	121.068	1.53761	121.144	1.53761	117.394	1.53761	114.949	1.53761	117.05	1.53761	120.373	1.53761	123.458	1.53761	123.339	1.53761
1.57996	42.1928	1.57996	43.4342	1.57996	39.9667	1.57996	22.8348	1.58842	5.34189	1.57996	16.6593	1.57996	24.8104	1.57996	28.4278	1.57996	33.7965	1.57996	34.5463	1.57996	33.0041	1.57996	32.2564	1.57996	23.8334	1.57996	11.662	1.57996	9.6492		1.54608	122.525	1.54608	122.88	1.54608	122.93	1.54608	119.153	1.54608	116.735	1.54608	118.663	1.54608	122.15	1.54608	125.103	1.54608	124.868	1.54608
1.58842	41.8354	1.58842	43.4203	1.58842	39.7812	1.58842	22.4147	1.59689	5.64022	1.58842	15.7179	1.58842	24.7613	1.58842	28.7231	1.58842	33.5472	1.58842	34.4118	1.58842	32.6519	1.58842	32.1004	1.58842	22.9722	1.58842	11.316	1.58842	8.03984		1.55455	124.888	1.55455	125.293	1.55455	125.412	1.55455	121.647	1.55455	119.228	1.55455	121.015	1.55455	124.497	1.55455	127.35	1.55455	127.128	1.55455
1.59689	41.729	1.59689	43.277	1.59689	39.6022	1.59689	22.127	1.63923	3.6876	1.59689	15.2764	1.59689	24.5803	1.59689	28.9541	1.59689	33.6555	1.59689	34.2459	1.59689	32.688	1.59689	31.9021	1.59689	23.2057	1.59689	12.224	1.59689	7.88109		1.56302	126.846	1.56302	127.269	1.56302	127.361	1.56302	123.84	1.56302	121.212	1.56302	122.901	1.56302	126.354	1.56302	129.179	1.56302	129.119	1.56302
1.60536	41.2889	1.60536	42.8146	1.60536	39.0257	1.60536	22.1461	1.6477	5.7411	1.60536	13.944	1.60536	23.6493	1.60536	28.6643	1.60536	33.2723	1.60536	33.7795	1.60536	32.1823	1.60536	31.2817	1.60536	22.9178	1.60536	12.6104	1.60536	7.5586		1.57149	129.669	1.57149	130.117	1.57149	130.139	1.57149	126.697	1.57149	124.096	1.57149	125.712	1.57149	128.922	1.57149	131.975	1.57149	131.748	1.57149
1.61383	41.2632	1.61383	42.6609	1.61383	38.836	1.61383	22.2724	1.65617	2.22343	1.61383	14.63	1.61383	23.395	1.61383	29.1979	1.61383	33.3248	1.61383	33.9879	1.61383	32.423	1.61383	31.4056	1.61383	23.1172	1.61383	12.1355	1.61383	9.43318		1.57996	131.299	1.57996	131.575	1.57996	131.731	1.57996	128.429	1.57996	125.673	1.57996	127.405	1.57996	130.593	1.57996	133.533	1.57996	133.277	1.57996
1.6223	42.4491	1.6223	42.9596	1.6223	39.016	1.6223	23.4786	1.69003	5.26405	1.6223	16.2178	1.6223	24.488	1.6223	30.1069	1.6223	34.1128	1.6223	34.5939	1.6223	33.2316	1.6223	31.9025	1.6223	23.8448	1.6223	13.1914	1.6223	10.4688		1.58842	133.833	1.58842	134.031	1.58842	134.284	1.58842	130.925	1.58842	128.189	1.58842	129.931	1.58842	132.977	1.58842	135.996	1.58842	135.742	1.58842
1.63077	42.2194	1.63077	42.7749	1.63077	38.9101	1.63077	23.4067	1.6985	12.1997	1.63077	16.0856	1.63077	24.8379	1.63077	30.2698	1.63077	34.0932	1.63077	34.0966	1.63077	33.1618	1.63077	31.6323	1.63077	23.8966	1.63077	16.1061	1.63077	10.9598		1.59689	136.066	1.59689	136.311	1.59689	136.513	1.59689	133.226	1.59689	130.475	1.59689	132.205	1.59689	135.048	1.59689	138.164	1.59689	137.914	1.59689
1.63923	42.4533	1.63923	43.1883	1.63923	39.1599	1.63923	23.8093	1.70696	5.22008	1.63923	16.6172	1.63923	25.1846	1.63923	30.7772	1.63923	34.3087	1.63923	33.9956	1.63923	33.7285	1.63923	31.6047	1.63923	24.1949	1.63923	16.769	1.63923	12.8765		1.60536	138.654	1.60536	138.975	1.60536	139.161	1.60536	135.837	1.60536	133.032	1.60536	134.866	1.60536	137.538	1.60536	140.681	1.60536	140.546	1.60536
1.6477	43.1486	1.6477	43.6504	1.6477	39.7256	1.6477	24.8209	1.71543	9.63433	1.6477	17.4378	1.6477	25.8541	1.6477	31.7547	1.6477	34.6302	1.6477	34.4703	1.6477	34.3878	1.6477	32.1591	1.6477	25.2649	1.6477	17.1444	1.6477	13.5115		1.61383	141.275	1.61383	141.683	1.61383	141.886	1.61383	138.668	1.61383	135.709	1.61383	137.512	1.61383	140.171	1.61383	143.143	1.61383	143.159	1.61383
1.65617	43.8706	1.65617	44.0097	1.65617	40.3996	1.65617	25.4463	1.72389	10.6784	1.65617	18.1362	1.65617	25.8916	1.65617	31.7895	1.65617	35.1967	1.65617	35.04	1.65617	34.3853	1.65617	32.4069	1.65617	26.0538	1.65617	17.9113	1.65617	13.5632		1.6223	144.314	1.6223	144.573	1.6223	144.801	1.6223	141.681	1.6223	138.846	1.6223	140.512	1.6223	143.042	1.6223	146.085	1.6223	146.033	1.6223
1.66463	43.5207	1.66463	43.7986	1.66463	40.0217	1.66463	25.2888	1.73236	7.34042	1.66463	17.1626	1.66463	25.8721	1.66463	31.6147	1.66463	35.1235	1.66463	35.0878	1.66463	34.0246	1.66463	31.8558	1.66463	25.2671	1.66463	17.3028	1.66463	12.8021		1.63077	146.726	1.63077	146.96	1.63077	147.13	1.63077	144.198	1.63077	141.39	1.63077	143.032	1.63077	145.379	1.63077	148.508	1.63077	148.345	1.63077
1.6731	44.0428	1.6731	44.3506	1.6731	40.3321	1.6731	25.5253	1.74082	6.38097	1.6731	18.1275	1.6731	25.7853	1.6731	31.6022	1.6731	35.5236	1.6731	35.497	1.6731	34.5549	1.6731	32.0283	1.6731	25.5247	1.6731	18.1171	1.6731	13.5288		1.63923	148.819	1.63923	149.032	1.63923	149.062	1.63923	146.374	1.63923	143.54	1.63923	145.205	1.63923	147.373	1.63923	150.462	1.63923	150.239	1.63923
1.68157	44.1324	1.68157	44.5216	1.68157	40.6106	1.68157	25.7158	1.74929	8.24677	1.68157	17.7247	1.68157	25.9964	1.68157	31.5381	1.68157	35.5654	1.68157	35.6893	1.68157	34.6606	1.68157	31.9875	1.68157	25.5361	1.68157	18.0243	1.68157	13.553		1.6477	151.888	1.6477	151.876	1.6477	152.097	1.6477	149.538	1.6477	146.683	1.6477	148.168	1.6477	150.394	1.6477	153.362	1.6477	153.095	1.6477
1.69003	44.5843	1.69003	44.6166	1.69003	41.0631	1.69003	25.5979	1.75775	2.64356	1.69003	18.2453	1.69003	26.5535	1.69003	31.9814	1.69003	36.1061	1.69003	35.986	1.69003	35.0407	1.69003	32.3092	1.69003	25.9919	1.69003	18.1832	1.69003	14.7219		1.65617	153.895	1.65617	153.934	1.65617	154.113	1.65617	151.619	1.65617	148.675	1.65617	150.25	1.65617	152.45	1.65617	155.237	1.65617	155.051	1.65617
1.6985	45.1579	1.6985	44.7815	1.6985	41.921	1.6985	26.1218	1.76622	4.52641	1.6985	18.1247	1.6985	26.9251	1.6985	32.1345	1.6985	36.7089	1.6985	36.0959	1.6985	35.5959	1.6985	32.9561	1.6985	26.5628	1.6985	19.0635	1.6985	15.037		1.66463	156.681	1.66463	156.824	1.66463	156.874	1.66463	154.458	1.66463	151.717	1.66463	153.012	1.66463	155.287	1.66463	157.967	1.66463	157.862	1.66463
1.70696	44.4748	1.70696	44.4055	1.70696	41.7995	1.70696	25.5272	1.79161	4.85723	1.70696	17.6294	1.70696	26.2895	1.70696	31.717	1.70696	36.264	1.70696	35.7602	1.70696	35.1002	1.70696	32.9561	1.70696	26.2586	1.70696	18.288	1.70696	12.6992		1.6731	159.106	1.6731	159.333	1.6731	159.353	1.6731	157.135	1.6731	154.222	1.6731	155.543	1.6731	157.835	1.6731	160.371	1.6731	160.182	1.6731
1.71543	44.6942	1.71543	44.4527	1.71543	41.7879	1.71543	24.913	1.80007	9.48791	1.71543	17.7017	1.71543	25.5094	1.71543	31.57	1.71543	36.5161	1.71543	35.9526	1.71543	34.8851	1.71543	33.1091	1.71543	26.6323	1.71543	17.9294	1.71543	11.9993		1.68157	162.693	1.68157	162.913	1.68157	162.979	1.68157	160.878	1.68157	157.886	1.68157	159.105	1.68157	161.498	1.68157	163.937	1.68157	163.732	1.68157
1.72389	44.767	1.72389	44.9168	1.72389	42.1012	1.72389	25.3379	1.80853	9.08003	1.72389	18.0606	1.72389	26.1134	1.72389	31.908	1.72389	36.7022	1.72389	36.285	1.72389	35.1314	1.72389	33.5708	1.72389	26.5697	1.72389	17.6286	1.72389	12.3359		1.69003	166.572	1.69003	166.818	1.69003	166.915	1.69003	164.941	1.69003	161.984	1.69003	163.046	1.69003	165.406	1.69003	167.807	1.69003	167.586	1.69003
1.73236	44.2294	1.73236	44.3214	1.73236	41.7334	1.73236	24.7124	1.817	8.72103	1.73236	16.2859	1.73236	25.1862	1.73236	31.3546	1.73236	36.3553	1.73236	35.6853	1.73236	34.8709	1.73236	32.9964	1.73236	25.7493	1.73236	16.8112	1.73236	11.6303		1.6985	169.525	1.6985	169.818	1.6985	169.619	1.6985	167.856	1.6985	164.99	1.6985	166.074	1.6985	168.315	1.6985	170.627	1.6985	170.438	1.6985
1.74082	43.7985	1.74082	44.0389	1.74082	41.2882	1.74082	24.2124	1.82546	10.6989	1.74082	15.3533	1.74082	24.7369	1.74082	31.039	1.74082	36.0822	1.74082	35.168	1.74082	34.9076	1.74082	33.0036	1.74082	25.1838	1.74082	16.1285	1.74082	8.56456		1.70696	173.522	1.70696	173.86	1.70696	173.704	1.70696	171.912	1.70696	169.105	1.70696	170.217	1.70696	172.484	1.70696	174.518	1.70696	174.429	1.70696
1.74929	44.1613	1.74929	44.0908	1.74929	41.8014	1.74929	24.7084	1.83392	11.0125	1.74929	16.4254	1.74929	25.1339	1.74929	31.1101	1.74929	36.4363	1.74929	35.382	1.74929	35.6071	1.74929	33.5452	1.74929	26.1704	1.74929	16.9404	1.74929	9.05563
1.75775	44.3895	1.75775	44.2962	1.75775	42.2733	1.75775	25.0074	1.84238	11.0024	1.75775	16.0612	1.75775	25.7234	1.75775	31.7397	1.75775	36.6519	1.75775	35.616	1.75775	35.9683	1.75775	33.9469	1.75775	26.9837	1.75775	17.5387	1.75775	12.6594		2.57749	86.2499	2.57749	84.7144	2.57749	83.7961	2.57749	86.2503	2.57749	88.5365	2.57749	82.6196	2.57749	74.9789	2.57749	69.1635	2.57749	66.7437	2.57749
1.76622	44.5484	1.76622	44.4847	1.76622	42.3797	1.76622	25.3809	1.85084	10.817	1.76622	17.1669	1.76622	25.7569	1.76622	32.1623	1.76622	36.7357	1.76622	35.727	1.76622	36.2141	1.76622	34.3439	1.76622	26.704	1.76622	18.4805	1.76622	13.6082		2.58592	85.1413	2.58592	83.5249	2.58592	82.6108	2.58592	85.1434	2.58592	87.3503	2.58592	81.3215	2.58592	73.8679	2.58592	67.992	2.58592	65.809	2.58592
1.77468	44.5889	1.77468	45.0459	1.77468	42.2128	1.77468	25.3772	1.8593	11.6998	1.77468	17.3519	1.77468	25.7294	1.77468	32.0706	1.77468	36.8176	1.77468	35.9799	1.77468	36.2364	1.77468	34.7754	1.77468	26.7727	1.77468	18.4242	1.77468	13.419		2.59436	83.7619	2.59436	82.2135	2.59436	81.1928	2.59436	83.4726	2.59436	85.8299	2.59436	79.8372	2.59436	72.1445	2.59436	66.3462	2.59436	64.5519	2.59436
1.78314	44.3999	1.78314	45.3139	1.78314	42.0248	1.78314	25.3425	1.86777	11.2571	1.78314	17.3214	1.78314	25.5959	1.78314	32.3449	1.78314	36.8639	1.78314	36.0848	1.78314	36.4367	1.78314	34.9103	1.78314	27.3511	1.78314	17.8457	1.78314	13.6043		2.60279	82.7524	2.60279	81.295	2.60279	79.9847	2.60279	82.0577	2.60279	84.535	2.60279	78.2914	2.60279	70.7359	2.60279	64.8867	2.60279	63.3455	2.60279
1.79161	44.4044	1.79161	45.8195	1.79161	42.4004	1.79161	25.1314	1.87623	12.4337	1.79161	17.9008	1.79161	25.8173	1.79161	32.3433	1.79161	37.2098	1.79161	36.4485	1.79161	36.6894	1.79161	35.4156	1.79161	27.6348	1.79161	18.1745	1.79161	15.1076		2.61123	81.6357	2.61123	80.1177	2.61123	78.8531	2.61123	80.8383	2.61123	83.0585	2.61123	76.7737	2.61123	69.3633	2.61123	63.7812	2.61123	62.3444	2.61123
1.80007	44.5541	1.80007	46.2396	1.80007	42.6691	1.80007	26.1361	1.88469	11.8129	1.80007	18.8912	1.80007	26.7065	1.80007	32.9678	1.80007	37.4872	1.80007	37.0637	1.80007	37.5059	1.80007	35.8705	1.80007	28.0595	1.80007	19.2035	1.80007	16.2227		2.61966	80.5162	2.61966	78.9517	2.61966	77.8025	2.61966	79.6453	2.61966	81.8365	2.61966	75.4152	2.61966	67.9201	2.61966	62.4553	2.61966	61.0831	2.61966
1.80853	44.9758	1.80853	46.2866	1.80853	42.672	1.80853	26.0491	1.89315	11.6149	1.80853	18.6043	1.80853	26.537	1.80853	33.1188	1.80853	37.5126	1.80853	37.4725	1.80853	37.7383	1.80853	35.96	1.80853	28.6675	1.80853	19.8551	1.80853	16.7936		2.62809	79.3718	2.62809	77.9468	2.62809	76.6913	2.62809	78.4169	2.62809	80.5855	2.62809	74.2766	2.62809	66.5894	2.62809	61.4457	2.62809	59.9407	2.62809
1.817	45.2555	1.817	46.9275	1.817	43.113	1.817	26.2704	1.90161	14.8443	1.817	19.584	1.817	27.2026	1.817	33.3011	1.817	37.8835	1.817	38.0128	1.817	37.9922	1.817	36.5506	1.817	29.3738	1.817	20.505	1.817	17.6066		2.63653	78.1893	2.63653	76.7068	2.63653	75.4982	2.63653	77.1793	2.63653	79.2497	2.63653	72.7881	2.63653	65.0602	2.63653	60.0938	2.63653	58.8213	2.63653
1.82546	45.5544	1.82546	47.36	1.82546	43.3984	1.82546	26.1869	1.91007	12.022	1.82546	20.0833	1.82546	27.5866	1.82546	33.2328	1.82546	38.1486	1.82546	38.6279	1.82546	38.1739	1.82546	36.6739	1.82546	30.3085	1.82546	20.7571	1.82546	17.7469		2.64496	76.9553	2.64496	75.4332	2.64496	74.1412	2.64496	75.9441	2.64496	77.7645	2.64496	71.3024	2.64496	63.4792	2.64496	58.4361	2.64496	57.5841	2.64496
1.83392	46.132	1.83392	47.7551	1.83392	43.4258	1.83392	26.3513	1.91853	12.3162	1.83392	19.6559	1.83392	28.0683	1.83392	33.6776	1.83392	38.1281	1.83392	38.8074	1.83392	38.4351	1.83392	37.1683	1.83392	30.6422	1.83392	21.203	1.83392	18.0981		2.65339	76.1891	2.65339	74.6626	2.65339	73.3801	2.65339	74.9664	2.65339	76.7742	2.65339	70.2351	2.65339	62.6322	2.65339	57.5703	2.65339	56.8883	2.65339
1.84238	46.6565	1.84238	47.7242	1.84238	43.7789	1.84238	27.466	1.92699	11.5785	1.84238	19.7334	1.84238	28.3715	1.84238	33.9303	1.84238	38.6097	1.84238	39.2005	1.84238	38.8744	1.84238	37.6683	1.84238	31.3422	1.84238	21.9398	1.84238	18.5585		2.66183	75.0829	2.66183	73.8262	2.66183	72.0241	2.66183	73.8161	2.66183	75.7363	2.66183	68.9642	2.66183	61.1186	2.66183	56.3735	2.66183	55.8559	2.66183
1.85084	47.0718	1.85084	48.1117	1.85084	44.0822	1.85084	28.0015	1.93544	13.255	1.85084	19.6961	1.85084	28.7737	1.85084	34.3556	1.85084	39.1366	1.85084	39.6648	1.85084	39.3216	1.85084	38.31	1.85084	32.3078	1.85084	22.072	1.85084	19.1671		2.67026	74.1488	2.67026	73.0595	2.67026	71.3001	2.67026	72.8667	2.67026	74.6735	2.67026	68.0127	2.67026	60.0284	2.67026	55.238	2.67026	54.8973	2.67026
1.8593	47.2999	1.8593	48.408	1.8593	44.3787	1.8593	28.3936	1.9439	11.1162	1.8593	19.4808	1.8593	28.7178	1.8593	34.4706	1.8593	39.5323	1.8593	40.0473	1.8593	39.671	1.8593	38.7075	1.8593	32.9285	1.8593	22.2799	1.8593	19.7024		2.67869	73.3622	2.67869	72.3039	2.67869	70.4692	2.67869	72.0727	2.67869	73.6871	2.67869	66.8889	2.67869	58.7871	2.67869	54.261	2.67869	54.121	2.67869
1.86777	47.5494	1.86777	48.7165	1.86777	44.4655	1.86777	28.2618	1.95236	11.6865	1.86777	19.7339	1.86777	28.985	1.86777	34.6115	1.86777	39.7513	1.86777	40.2303	1.86777	39.6214	1.86777	39.039	1.86777	33.0528	1.86777	23.0246	1.86777	19.9154		2.68712	72.5539	2.68712	71.5679	2.68712	69.8883	2.68712	71.515	2.68712	72.8035	2.68712	65.9791	2.68712	57.6423	2.68712	53.4839	2.68712	53.3514	2.68712
1.87623	48.3017	1.87623	48.8766	1.87623	44.627	1.87623	28.8677	1.96082	11.7148	1.87623	19.7544	1.87623	29.0726	1.87623	35.0199	1.87623	40.0429	1.87623	40.6076	1.87623	39.7396	1.87623	39.0732	1.87623	33.4119	1.87623	23.4443	1.87623	20.6715		2.69555	71.6691	2.69555	70.652	2.69555	69.1573	2.69555	70.5407	2.69555	71.886	2.69555	64.9819	2.69555	56.3564	2.69555	52.4003	2.69555	52.7311	2.69555
1.88469	48.9429	1.88469	49.3742	1.88469	45.26	1.88469	28.9521	1.96928	11.8023	1.88469	20.1811	1.88469	29.4152	1.88469	35.2182	1.88469	40.2822	1.88469	41.2984	1.88469	40.2883	1.88469	39.7884	1.88469	34.1425	1.88469	24.2152	1.88469	21.2954		2.70398	70.9756	2.70398	69.9619	2.70398	68.415	2.70398	69.6528	2.70398	70.8567	2.70398	64.0918	2.70398	55.4923	2.70398	51.517	2.70398	52.3294	2.70398
1.89315	48.5767	1.89315	49.0669	1.89315	44.9492	1.89315	28.5571	1.97774	14.9382	1.89315	19.9262	1.89315	28.8265	1.89315	34.3996	1.89315	40.4341	1.89315	41.251	1.89315	40.0979	1.89315	39.7865	1.89315	33.8138	1.89315	23.9907	1.89315	20.6983		2.71241	70.5476	2.71241	69.481	2.71241	68.0412	2.71241	69.2601	2.71241	70.1936	2.71241	63.3321	2.71241	54.9443	2.71241	50.9871	2.71241	52.3201	2.71241
1.90161	48.9924	1.90161	49.1482	1.90161	45.2568	1.90161	29.1114	1.98619	15.2812	1.90161	20.3053	1.90161	29.6306	1.90161	34.6586	1.90161	40.5859	1.90161	41.6075	1.90161	40.8001	1.90161	40.3175	1.90161	34.4608	1.90161	24.7482	1.90161	21.4688		2.72084	70.0654	2.72084	68.9272	2.72084	67.8523	2.72084	68.5573	2.72084	69.6169	2.72084	62.6926	2.72084	54.374	2.72084	50.4972	2.72084	52.3677	2.72084
1.91007	49.2194	1.91007	49.1685	1.91007	45.2911	1.91007	29.2061	1.99465	15.8081	1.91007	20.2668	1.91007	29.8688	1.91007	35.0281	1.91007	40.5049	1.91007	41.8698	1.91007	40.8563	1.91007	40.6138	1.91007	34.4634	1.91007	25.3621	1.91007	21.9876		2.72927	69.5507	2.72927	68.5441	2.72927	67.4661	2.72927	68.0247	2.72927	68.9585	2.72927	61.993	2.72927	53.6136	2.72927	50.1802	2.72927	52.2083	2.72927
1.91853	49.1822	1.91853	49.1259	1.91853	45.0808	1.91853	29.0582	2.00311	16.4876	1.91853	20.4184	1.91853	29.3064	1.91853	35.145	1.91853	40.3909	1.91853	41.974	1.91853	40.9182	1.91853	40.8102	1.91853	34.4416	1.91853	25.4974	1.91853	21.707		2.7377	68.9065	2.7377	68.1027	2.7377	67.1218	2.7377	67.5771	2.7377	68.1165	2.7377	61.2083	2.7377	52.8134	2.7377	49.5318	2.7377	51.8711	2.7377
1.92699	49.0617	1.92699	49.8282	1.92699	45.2472	1.92699	28.8024	2.01156	17.1484	1.92699	21.0268	1.92699	29.8319	1.92699	35.0094	1.92699	40.6571	1.92699	42.5154	1.92699	41.3673	1.92699	41.2092	1.92699	34.848	1.92699	25.5332	1.92699	21.7921		2.74613	68.6062	2.74613	67.7181	2.74613	67.0359	2.74613	67.1621	2.74613	67.5237	2.74613	60.6398	2.74613	52.4262	2.74613	49.1369	2.74613	51.818	2.74613
1.93544	49.11	1.93544	49.8466	1.93544	45.0591	1.93544	28.7709	2.02002	18.4469	1.93544	20.7953	1.93544	29.7528	1.93544	34.8644	1.93544	40.7231	1.93544	42.521	1.93544	41.1518	1.93544	41.3758	1.93544	34.9218	1.93544	25.6974	1.93544	22.0244		2.75456	68.2632	2.75456	67.5108	2.75456	66.7644	2.75456	66.665	2.75456	67.0382	2.75456	59.9398	2.75456	51.9541	2.75456	48.844	2.75456	51.8426	2.75456
1.9439	48.8241	1.9439	49.0933	1.9439	44.9911	1.9439	28.3716	2.15528	27.1518	1.9439	20.21	1.9439	29.5915	1.9439	34.5587	1.9439	40.0829	1.9439	42.0548	1.9439	40.7981	1.9439	41.0396	1.9439	34.2439	1.9439	25.5074	1.9439	21.6815		2.76299	68.0247	2.76299	67.2199	2.76299	66.648	2.76299	66.3498	2.76299	66.6457	2.76299	59.5667	2.76299	51.7024	2.76299	48.671	2.76299	51.7175	2.76299
1.95236	49.1128	1.95236	49.1059	1.95236	45.1859	1.95236	29.0289	2.16374	28.8702	1.95236	20.0765	1.95236	29.6777	1.95236	34.5318	1.95236	39.9255	1.95236	42.3677	1.95236	41.4287	1.95236	41.0026	1.95236	34.8415	1.95236	25.6319	1.95236	22.3449		2.77142	67.9323	2.77142	66.8311	2.77142	66.3292	2.77142	65.8112	2.77142	66.3848	2.77142	59.0895	2.77142	51.5001	2.77142	48.473	2.77142	51.866	2.77142
1.96082	49.0679	1.96082	49.1537	1.96082	45.0223	1.96082	28.8371	2.17219	29.1489	1.96082	19.9487	1.96082	29.7313	1.96082	34.6403	1.96082	40.0185	1.96082	42.3076	1.96082	41.6242	1.96082	41.3187	1.96082	35.2398	1.96082	26.176	1.96082	22.3102		2.77984	67.6663	2.77984	66.6838	2.77984	66.0251	2.77984	65.3969	2.77984	65.8666	2.77984	58.505	2.77984	50.9718	2.77984	48.1799	2.77984	51.632	2.77984
1.96928	49.0945	1.96928	48.8054	1.96928	44.9988	1.96928	29.1258	2.18064	29.6758	1.96928	19.5514	1.96928	29.8261	1.96928	34.8095	1.96928	40.1494	1.96928	42.2374	1.96928	41.775	1.96928	41.2127	1.96928	35.4243	1.96928	26.8054	1.96928	22.7195		2.78827	66.9795	2.78827	66.1662	2.78827	65.267	2.78827	64.5768	2.78827	65.0694	2.78827	57.8345	2.78827	49.9963	2.78827	47.6314	2.78827	51.1102	2.78827
1.97774	49.9821	1.97774	49.8352	1.97774	46.2184	1.97774	30.4588	2.18909	30.3472	1.97774	20.9604	1.97774	30.8392	1.97774	36.4711	1.97774	41.0064	1.97774	42.7479	1.97774	42.552	1.97774	42.3056	1.97774	37.0337	1.97774	28.4745	1.97774	25.5763		2.7967	66.3133	2.7967	65.6299	2.7967	64.53	2.7967	63.7777	2.7967	64.2739	2.7967	56.7759	2.7967	49.2207	2.7967	47.0742	2.7967	50.4303	2.7967
1.98619	49.9521	1.98619	49.8755	1.98619	46.0123	1.98619	30.1632	2.19754	30.4952	1.98619	20.7731	1.98619	29.6234	1.98619	36.5287	1.98619	41.2273	1.98619	42.6305	1.98619	42.0602	1.98619	42.2929	1.98619	36.8146	1.98619	28.3173	1.98619	25.1078		2.80512	65.2693	2.80512	64.9119	2.80512	63.4058	2.80512	63.0409	2.80512	63.2243	2.80512	55.5101	2.80512	48.0275	2.80512	46.2486	2.80512	49.2754	2.80512
1.99465	50.3034	1.99465	50.5963	1.99465	46.6849	1.99465	31.0316	2.20599	31.3616	1.99465	21.4268	1.99465	29.3491	1.99465	37.4716	1.99465	42.1658	1.99465	42.9483	1.99465	42.9299	1.99465	43.3269	1.99465	37.476	1.99465	28.9276	1.99465	25.7624		2.81355	64.4969	2.81355	64.3316	2.81355	62.7168	2.81355	62.2798	2.81355	62.4272	2.81355	54.6862	2.81355	47.3069	2.81355	45.3579	2.81355	48.7594	2.81355
2.00311	50.3922	2.00311	51.2201	2.00311	47.5899	2.00311	31.7122	2.21444	32.4404	2.00311	22.1503	2.00311	30.2925	2.00311	38.2779	2.00311	43.0909	2.00311	43.6763	2.00311	43.7014	2.00311	43.9904	2.00311	38.6862	2.00311	29.9529	2.00311	27.0986		2.82197	63.8275	2.82197	63.515	2.82197	61.7482	2.82197	61.2994	2.82197	61.5891	2.82197	53.7955	2.82197	46.2381	2.82197	44.4915	2.82197	47.9659	2.82197
2.01156	50.4841	2.01156	51.2446	2.01156	47.9782	2.01156	32.2287	2.22289	33.132	2.01156	22.3593	2.01156	30.2	2.01156	38.7218	2.01156	43.4173	2.01156	43.7039	2.01156	43.9836	2.01156	44.3497	2.01156	39.007	2.01156	30.7424	2.01156	27.9655		2.8304	63.3018	2.8304	63.0782	2.8304	61.0777	2.8304	60.5738	2.8304	60.7003	2.8304	52.9052	2.8304	45.3508	2.8304	43.8885	2.8304	47.4654	2.8304
2.02002	50.9614	2.02002	51.5009	2.02002	48.7237	2.02002	32.6201	2.23134	34.0312	2.02002	23.2085	2.02002	30.6724	2.02002	39.2787	2.02002	43.8087	2.02002	44.4103	2.02002	44.4754	2.02002	44.9902	2.02002	39.8667	2.02002	31.2782	2.02002	28.909		2.83882	62.7043	2.83882	62.2227	2.83882	60.279	2.83882	59.9759	2.83882	59.707	2.83882	52.0793	2.83882	44.3179	2.83882	43.3089	2.83882	46.8839	2.83882
2.15528	55.0542	2.15528	55.8145	2.15528	52.9407	2.15528	37.7239	2.23979	35.2711	2.15528	29.7066	2.15528	36.6704	2.15528	43.771	2.15528	49.27	2.15528	50.3542	2.15528	50.9791	2.15528	52.3672	2.15528	48.451	2.15528	41.6812	2.15528	39.39		2.84725	61.9105	2.84725	61.5034	2.84725	59.714	2.84725	59.0459	2.84725	58.8782	2.84725	50.9956	2.84725	43.3856	2.84725	42.4809	2.84725	46.2936	2.84725
2.16374	58.6047	2.16374	59.3076	2.16374	56.3199	2.16374	40.2812	2.24824	36.3061	2.16374	31.9933	2.16374	39.1505	2.16374	46.7095	2.16374	52.3092	2.16374	53.7797	2.16374	54.2169	2.16374	55.6709	2.16374	51.6162	2.16374	44.5106	2.16374	42.1153		2.85567	61.153	2.85567	60.9009	2.85567	59.0476	2.85567	58.3765	2.85567	57.7294	2.85567	50.0278	2.85567	42.6098	2.85567	41.8964	2.85567	45.8218	2.85567
2.17219	59.2896	2.17219	59.97	2.17219	56.7915	2.17219	41.0067	2.25668	38.0669	2.17219	32.4394	2.17219	39.6846	2.17219	47.2401	2.17219	53.0366	2.17219	54.5783	2.17219	54.9756	2.17219	56.3608	2.17219	52.714	2.17219	45.4772	2.17219	43.2702		2.8641	60.6794	2.8641	60.3166	2.8641	58.6166	2.8641	57.792	2.8641	57.0673	2.8641	49.2824	2.8641	42.0687	2.8641	41.5394	2.8641	45.494	2.8641
2.18064	59.6789	2.18064	60.4117	2.18064	57.3898	2.18064	41.9407	2.26513	39.1383	2.18064	32.9474	2.18064	40.2668	2.18064	47.8854	2.18064	53.9088	2.18064	55.5982	2.18064	55.8369	2.18064	57.4055	2.18064	53.5784	2.18064	46.2692	2.18064	44.2036		2.87252	60.1334	2.87252	59.768	2.87252	58.1941	2.87252	57.3888	2.87252	56.1167	2.87252	48.1139	2.87252	41.3132	2.87252	40.8902	2.87252	44.9894	2.87252
2.18909	60.3801	2.18909	61.2324	2.18909	58.1487	2.18909	42.9841	2.27358	40.15	2.18909	33.6329	2.18909	41.2449	2.18909	48.698	2.18909	54.4116	2.18909	56.472	2.18909	56.5367	2.18909	58.2695	2.18909	54.8257	2.18909	47.7257	2.18909	45.7008		2.88094	59.1235	2.88094	58.8789	2.88094	57.3488	2.88094	56.282	2.88094	54.925	2.88094	47.034	2.88094	39.8114	2.88094	39.7197	2.88094	44.3848	2.88094
2.19754	60.5881	2.19754	61.7595	2.19754	58.5214	2.19754	43.5438	2.28203	41.5024	2.19754	33.9036	2.19754	41.5823	2.19754	49.284	2.19754	54.8346	2.19754	56.8105	2.19754	56.7978	2.19754	58.9407	2.19754	55.1466	2.19754	48.575	2.19754	46.4136		2.88937	58.6725	2.88937	58.4457	2.88937	56.9547	2.88937	55.6771	2.88937	54.1336	2.88937	46.4141	2.88937	38.9434	2.88937	39.3338	2.88937	44.26	2.88937
2.20599	61.427	2.20599	62.838	2.20599	59.4317	2.20599	44.7456	2.29047	42.4542	2.20599	35.3535	2.20599	42.5876	2.20599	50.2153	2.20599	55.9224	2.20599	57.6456	2.20599	57.7676	2.20599	60.1472	2.20599	56.1841	2.20599	49.9958	2.20599	47.9042		2.89779	58.1033	2.89779	57.7435	2.89779	56.0901	2.89779	54.9481	2.89779	53.251	2.89779	45.499	2.89779	37.9929	2.89779	38.8857	2.89779	43.5915	2.89779
2.21444	62.0249	2.21444	63.5201	2.21444	60.106	2.21444	45.6574	2.29892	43.6336	2.21444	36.541	2.21444	43.5621	2.21444	51.5221	2.21444	56.7123	2.21444	58.2992	2.21444	58.7387	2.21444	61.2076	2.21444	57.2604	2.21444	51.3373	2.21444	49.0971		2.90621	57.4374	2.90621	57.1806	2.90621	55.3474	2.90621	54.2008	2.90621	52.3049	2.90621	44.4495	2.90621	36.9813	2.90621	38.1057	2.90621	43.3232	2.90621
2.22289	62.8013	2.22289	64.0773	2.22289	60.9176	2.22289	46.4251	2.30737	44.7973	2.22289	37.312	2.22289	44.5447	2.22289	52.3162	2.22289	57.4675	2.22289	58.9187	2.22289	59.5237	2.22289	62.067	2.22289	58.349	2.22289	52.4315	2.22289	49.7873		2.91463	56.4884	2.91463	56.0171	2.91463	54.2976	2.91463	53.1133	2.91463	51.1827	2.91463	43.2385	2.91463	35.656	2.91463	37.1355	2.91463	42.5322	2.91463
2.23134	63.2086	2.23134	64.4533	2.23134	61.4008	2.23134	47.0982	2.31581	46.2127	2.23134	37.9095	2.23134	45.3737	2.23134	52.6438	2.23134	58.0496	2.23134	59.2474	2.23134	59.8946	2.23134	62.9056	2.23134	59.1391	2.23134	52.9266	2.23134	50.429		2.92305	56.0492	2.92305	55.709	2.92305	54.0477	2.92305	52.5856	2.92305	50.7197	2.92305	42.5104	2.92305	35.1748	2.92305	36.8644	2.92305	42.3497	2.92305
2.23979	63.7424	2.23979	65.025	2.23979	62.1766	2.23979	47.8538	2.32426	46.9168	2.23979	38.6723	2.23979	46.2558	2.23979	53.3959	2.23979	58.9666	2.23979	60.0309	2.23979	60.5966	2.23979	63.8026	2.23979	60.2801	2.23979	53.9448	2.23979	51.5002		2.93147	55.8389	2.93147	55.3633	2.93147	53.4191	2.93147	52.2855	2.93147	49.8969	2.93147	42.0591	2.93147	34.5581	2.93147	36.7925	2.93147	42.332	2.93147
2.24824	64.4871	2.24824	65.6503	2.24824	62.9919	2.24824	48.8778	2.33271	47.7816	2.24824	39.3123	2.24824	47.2827	2.24824	54.0456	2.24824	59.9435	2.24824	60.8567	2.24824	61.4178	2.24824	64.8326	2.24824	61.6328	2.24824	55.1459	2.24824	52.7417		2.93989	55.3955	2.93989	54.8146	2.93989	52.9903	2.93989	51.5892	2.93989	49.1497	2.93989	41.0796	2.93989	33.5957	2.93989	35.9177	2.93989	41.8761	2.93989
2.25668	65.3835	2.25668	66.5411	2.25668	64.0383	2.25668	49.6043	2.34115	48.353	2.25668	40.1614	2.25668	48.3608	2.25668	55.3806	2.25668	60.9584	2.25668	62.0049	2.25668	62.647	2.25668	66.2178	2.25668	62.8676	2.25668	56.8337	2.25668	54.0306		2.94831	54.8725	2.94831	54.3799	2.94831	52.4419	2.94831	50.8237	2.94831	48.3274	2.94831	40.114	2.94831	32.6096	2.94831	34.9251	2.94831	41.4243	2.94831
2.26513	66.5438	2.26513	67.533	2.26513	64.9065	2.26513	50.2446	2.3496	49.5935	2.26513	41.1047	2.26513	49.2209	2.26513	56.239	2.26513	61.9147	2.26513	62.7004	2.26513	63.3389	2.26513	67.4039	2.26513	63.8994	2.26513	58.1914	2.26513	55.3449		2.95673	54.4602	2.95673	53.6448	2.95673	51.7204	2.95673	50.1333	2.95673	47.6354	2.95673	39.083	2.95673	31.625	2.95673	34.536	2.95673	41.064	2.95673
2.27358	67.0433	2.27358	68.0004	2.27358	65.4046	2.27358	50.7641	2.35804	50.3921	2.27358	41.9807	2.27358	49.9201	2.27358	57.0563	2.27358	62.7623	2.27358	63.6735	2.27358	64.2242	2.27358	68.3674	2.27358	64.7934	2.27358	58.9753	2.27358	56.2481		2.96515	54.2915	2.96515	53.455	2.96515	51.3734	2.96515	49.9637	2.96515	47.1004	2.96515	38.6865	2.96515	31.2231	2.96515	34.4087	2.96515	40.9379	2.96515
2.28203	67.8844	2.28203	68.5844	2.28203	66.2516	2.28203	51.7776	2.36648	52.1015	2.28203	43.1673	2.28203	50.8863	2.28203	57.9989	2.28203	63.7772	2.28203	64.5827	2.28203	65.3765	2.28203	69.2295	2.28203	66.076	2.28203	60.3082	2.28203	57.6131		2.97357	54.2385	2.97357	53.0504	2.97357	51.0563	2.97357	49.5016	2.97357	46.4552	2.97357	37.936	2.97357	30.8568	2.97357	33.832	2.97357	41.0011	2.97357
2.29047	68.3069	2.29047	69.365	2.29047	66.6435	2.29047	52.5082	2.37493	54.1833	2.29047	43.6811	2.29047	51.2295	2.29047	58.7446	2.29047	64.5303	2.29047	65.3433	2.29047	66.0405	2.29047	69.7603	2.29047	67.0659	2.29047	61.116	2.29047	58.6618		2.98199	53.9538	2.98199	52.6024	2.98199	50.9134	2.98199	48.9605	2.98199	45.6523	2.98199	37.0651	2.98199	30.4013	2.98199	33.4642	2.98199	40.9258	2.98199
2.29892	69.3496	2.29892	70.3578	2.29892	67.7135	2.29892	53.5131	2.38337	55.7382	2.29892	44.6934	2.29892	52.2577	2.29892	59.7785	2.29892	65.8447	2.29892	66.357	2.29892	66.9177	2.29892	70.9276	2.29892	68.3714	2.29892	62.5221	2.29892	60.4452		2.9904	53.4816	2.9904	52.2629	2.9904	50.5114	2.9904	48.5629	2.9904	45.262	2.9904	36.3575	2.9904	30.2681	2.9904	33.3864	2.9904	40.9046	2.9904
2.30737	70.1455	2.30737	71.3689	2.30737	68.5667	2.30737	54.6492	2.39182	57.2927	2.30737	46.2133	2.30737	53.2731	2.30737	60.8452	2.30737	66.7154	2.30737	67.53	2.30737	67.9131	2.30737	72.09	2.30737	69.6747	2.30737	64.1323	2.30737	61.9833		2.99882	52.9456	2.99882	51.9689	2.99882	50.1094	2.99882	48.3077	2.99882	44.875	2.99882	35.8958	2.99882	29.8094	2.99882	32.8861	2.99882	40.5532	2.99882
2.31581	70.9612	2.31581	72.3451	2.31581	69.4062	2.31581	55.5143	2.40026	58.9895	2.31581	47.2356	2.31581	54.0378	2.31581	61.6554	2.31581	67.6863	2.31581	68.3376	2.31581	68.9253	2.31581	72.9632	2.31581	70.9555	2.31581	65.5061	2.31581	63.3858		3.00724	52.437	3.00724	51.5513	3.00724	49.5177	3.00724	47.752	3.00724	43.9248	3.00724	34.9661	3.00724	28.7299	3.00724	32.2022	3.00724	40.3084	3.00724
2.32426	71.597	2.32426	72.6027	2.32426	69.9946	2.32426	56.3321	2.4087	60.7976	2.32426	48.1624	2.32426	54.7041	2.32426	62.4703	2.32426	68.1215	2.32426	69.0122	2.32426	69.5515	2.32426	73.7511	2.32426	71.781	2.32426	66.5772	2.32426	64.3678		3.01566	51.8258	3.01566	51.0522	3.01566	49.1035	3.01566	47.1766	3.01566	43.1544	3.01566	33.8518	3.01566	27.6252	3.01566	31.4665	3.01566	40.098	3.01566
2.33271	72.0061	2.33271	73.3872	2.33271	70.4799	2.33271	56.9511	2.41714	62.645	2.33271	49.1479	2.33271	55.5784	2.33271	63.2551	2.33271	69.0352	2.33271	69.5765	2.33271	70.35	2.33271	74.7118	2.33271	72.6053	2.33271	67.8318	2.33271	65.5386		3.02407	51.2102	3.02407	50.7295	3.02407	48.6181	3.02407	46.803	3.02407	42.4294	3.02407	32.962	3.02407	26.4159	3.02407	31.3676	3.02407	39.9228	3.02407
2.34115	72.7835	2.34115	74.1528	2.34115	71.3378	2.34115	57.9901	2.42559	64.4807	2.34115	50.2978	2.34115	56.6305	2.34115	63.8116	2.34115	70.0349	2.34115	70.2699	2.34115	71.021	2.34115	75.6212	2.34115	73.7519	2.34115	68.5684	2.34115	66.9026		3.03249	50.5205	3.03249	50.246	3.03249	48.2177	3.03249	46.5474	3.03249	41.8773	3.03249	32.1426	3.03249	25.7737	3.03249	31.1295	3.03249	39.9381	3.03249
2.3496	73.2556	2.3496	74.6405	2.3496	72.0318	2.3496	58.9098	2.43403	66.3402	2.3496	51.4081	2.3496	57.457	2.3496	64.4327	2.3496	70.7693	2.3496	71.1147	2.3496	72.0134	2.3496	76.4541	2.3496	75.0021	2.3496	69.5919	2.3496	68.1977		3.0409	50.2068	3.0409	50.2607	3.0409	48.2247	3.0409	46.324	3.0409	41.6785	3.0409	32.0162	3.0409	25.6444	3.0409	31.01	3.0409	40.1254	3.0409
2.35804	74.1912	2.35804	75.7087	2.35804	72.9724	2.35804	59.8856	2.44247	68.4914	2.35804	52.4396	2.35804	58.2664	2.35804	65.6119	2.35804	71.7425	2.35804	71.7761	2.35804	73.0998	2.35804	77.6128	2.35804	75.9857	2.35804	70.9817	2.35804	69.6368		3.04932	49.7816	3.04932	49.7044	3.04932	47.9868	3.04932	45.8974	3.04932	41.1237	3.04932	30.9727	3.04932	24.9917	3.04932	30.4603	3.04932	40.0036	3.04932
2.36648	75.5935	2.36648	77.2093	2.36648	74.4764	2.36648	61.2495	2.45091	70.2151	2.36648	53.9151	2.36648	59.7777	2.36648	66.9782	2.36648	73.3329	2.36648	73.068	2.36648	74.6483	2.36648	79.1173	2.36648	77.6345	2.36648	72.6794	2.36648	71.4386		3.05773	49.3146	3.05773	49.6038	3.05773	47.6229	3.05773	45.5993	3.05773	40.6648	3.05773	30.5699	3.05773	24.5133	3.05773	30.4466	3.05773	39.7363	3.05773
2.37493	77.2861	2.37493	78.8646	2.37493	76.4283	2.37493	63.2027	2.45935	71.5098	2.37493	56.0035	2.37493	61.9614	2.37493	68.8243	2.37493	74.9278	2.37493	74.7575	2.37493	76.5506	2.37493	81.2307	2.37493	79.8164	2.37493	74.9305	2.37493	73.7865		3.06615	48.7727	3.06615	49.1459	3.06615	47.0998	3.06615	45.0964	3.06615	39.9896	3.06615	29.7129	3.06615	23.4566	3.06615	29.4986	3.06615	39.6057	3.06615
2.38337	78.1258	2.38337	79.6822	2.38337	77.3877	2.38337	64.3682	2.46779	72.9704	2.38337	57.26	2.38337	63.2274	2.38337	69.8401	2.38337	75.946	2.38337	75.8581	2.38337	77.8034	2.38337	82.4936	2.38337	81.1686	2.38337	76.4962	2.38337	75.1331		3.07456	48.5087	3.07456	48.8162	3.07456	47.1237	3.07456	44.7728	3.07456	39.4134	3.07456	29.2749	3.07456	23.1066	3.07456	29.3909	3.07456	39.7461	3.07456
2.39182	79.6021	2.39182	81.1267	2.39182	79.0052	2.39182	65.9812	2.47623	74.5725	2.39182	58.882	2.39182	64.6751	2.39182	71.3878	2.39182	77.5429	2.39182	77.3855	2.39182	79.4535	2.39182	84.1571	2.39182	83.0997	2.39182	78.0598	2.39182	77.1561		3.08297	48.6564	3.08297	48.8821	3.08297	47.1461	3.08297	44.6234	3.08297	39.0176	3.08297	28.9651	3.08297	23.3413	3.08297	29.9427	3.08297	40.3769	3.08297
2.40026	81.2894	2.40026	82.5271	2.40026	80.7932	2.40026	67.7739	2.48467	76.2832	2.40026	60.394	2.40026	66.5804	2.40026	73.3282	2.40026	79.2272	2.40026	79.2455	2.40026	81.2011	2.40026	86.062	2.40026	84.8706	2.40026	80.1403	2.40026	79.3599		3.09139	48.2679	3.09139	48.2885	3.09139	46.6327	3.09139	44.1647	3.09139	38.6322	3.09139	28.0673	3.09139	22.6756	3.09139	29.487	3.09139	39.9912	3.09139
2.4087	82.6868	2.4087	84.2354	2.4087	82.2673	2.4087	69.4709	2.49311	78.2208	2.4087	62.0578	2.4087	68.2445	2.4087	74.6142	2.4087	81.0392	2.4087	80.9697	2.4087	82.8115	2.4087	87.7398	2.4087	86.628	2.4087	82.2374	2.4087	81.3058		3.0998	47.9527	3.0998	48.0321	3.0998	46.3095	3.0998	43.6487	3.0998	38.1584	3.0998	27.4522	3.0998	22.7684	3.0998	29.3773	3.0998	39.8131	3.0998
2.41714	84.0813	2.41714	85.7733	2.41714	83.7792	2.41714	71.3752	2.50155	80.0253	2.41714	63.7269	2.41714	69.711	2.41714	76.2195	2.41714	82.3652	2.41714	82.447	2.41714	84.3164	2.41714	89.3139	2.41714	88.5096	2.41714	84.2166	2.41714	83.2496		3.10821	47.7362	3.10821	47.7976	3.10821	46.0466	3.10821	43.198	3.10821	37.7614	3.10821	27.0044	3.10821	22.9331	3.10821	29.2945	3.10821	39.66	3.10821
2.42559	85.5619	2.42559	87.3137	2.42559	85.1908	2.42559	73.1518	2.50999	82.174	2.42559	65.535	2.42559	71.6117	2.42559	77.9032	2.42559	83.7767	2.42559	83.9322	2.42559	85.9805	2.42559	91.0029	2.42559	90.3351	2.42559	86.2972	2.42559	85.1999		3.11662	47.5578	3.11662	47.5372	3.11662	45.5803	3.11662	42.6265	3.11662	37.0473	3.11662	26.4242	3.11662	22.4181	3.11662	29.3688	3.11662	39.4187	3.11662
2.43403	87.1422	2.43403	89.1124	2.43403	86.9698	2.43403	74.9729	2.51843	84.3164	2.43403	67.3486	2.43403	73.6289	2.43403	79.9739	2.43403	85.4589	2.43403	85.7219	2.43403	87.6228	2.43403	93.0879	2.43403	92.4977	2.43403	88.5756	2.43403	87.6544		3.12503	47.6104	3.12503	47.3917	3.12503	45.72	3.12503	42.5887	3.12503	36.8102	3.12503	26.194	3.12503	23.0362	3.12503	29.455	3.12503	39.8597	3.12503
2.44247	88.9103	2.44247	90.7807	2.44247	88.8082	2.44247	76.705	2.52686	86.1649	2.44247	69.2549	2.44247	75.597	2.44247	81.7144	2.44247	87.3679	2.44247	87.5729	2.44247	89.2484	2.44247	95.0655	2.44247	94.7104	2.44247	91.1229	2.44247	89.9552		3.13344	47.1654	3.13344	47.0168	3.13344	45.0209	3.13344	42.0602	3.13344	36.0993	3.13344	25.3083	3.13344	22.3091	3.13344	29.4253	3.13344	39.5829	3.13344
2.45091	90.3132	2.45091	92.2908	2.45091	90.2433	2.45091	78.399	2.5353	88.5794	2.45091	71.2367	2.45091	77.3939	2.45091	83.5133	2.45091	88.805	2.45091	89.0632	2.45091	90.7785	2.45091	96.9809	2.45091	96.9041	2.45091	93.277	2.45091	92.156		3.14186	46.9547	3.14186	46.7355	3.14186	45.0572	3.14186	41.68	3.14186	35.9526	3.14186	24.8574	3.14186	22.5531	3.14186	29.596	3.14186	39.7851	3.14186
2.45935	91.7343	2.45935	93.2212	2.45935	91.2873	2.45935	79.6492	2.54374	91.0958	2.45935	72.3617	2.45935	78.5983	2.45935	84.7298	2.45935	90.2038	2.45935	90.5128	2.45935	92.0057	2.45935	98.4648	2.45935	98.3989	2.45935	95.2437	2.45935	93.8087		3.15027	46.6966	3.15027	46.6176	3.15027	44.7414	3.15027	41.3433	3.15027	35.7001	3.15027	24.199	3.15027	22.1079	3.15027	30.068	3.15027	39.6943	3.15027
2.46779	93.1442	2.46779	94.8092	2.46779	92.8557	2.46779	81.4089	2.55218	93.597	2.46779	73.8384	2.46779	80.3023	2.46779	86.369	2.46779	91.7576	2.46779	92.1237	2.46779	93.5574	2.46779	100.339	2.46779	100.295	2.46779	97.1336	2.46779	95.7468		3.15867	46.1493	3.15867	45.9887	3.15867	43.9738	3.15867	40.8579	3.15867	34.99	3.15867	22.8813	3.15867	20.943	3.15867	29.2509	3.15867	39.168	3.15867
2.47623	94.3387	2.47623	96.0703	2.47623	94.0121	2.47623	82.8574	2.56061	96.3269	2.47623	75.3719	2.47623	81.892	2.47623	87.7739	2.47623	93.3601	2.47623	93.5101	2.47623	94.8983	2.47623	101.966	2.47623	102.213	2.47623	99.2037	2.47623	97.5897		3.16708	45.794	3.16708	45.6118	3.16708	43.9401	3.16708	40.6442	3.16708	34.6748	3.16708	22.0615	3.16708	20.0485	3.16708	29.122	3.16708	38.9849	3.16708
2.48467	95.5448	2.48467	97.6046	2.48467	95.4425	2.48467	84.5642	2.56905	99.101	2.48467	77.1783	2.48467	83.672	2.48467	89.5372	2.48467	94.9447	2.48467	94.9572	2.48467	96.4457	2.48467	103.692	2.48467	104.069	2.48467	101.119	2.48467	99.4233		3.17549	45.7233	3.17549	45.5101	3.17549	43.6638	3.17549	40.2772	3.17549	34.03	3.17549	21.5191	3.17549	20.0254	3.17549	28.9215	3.17549	39.3042	3.17549
2.49311	97.4268	2.49311	99.3693	2.49311	97.201	2.49311	86.3051	2.57749	102.046	2.49311	79.0693	2.49311	85.79	2.49311	91.6331	2.49311	96.7956	2.49311	96.475	2.49311	98.3319	2.49311	105.937	2.49311	106.32	2.49311	103.263	2.49311	101.737		3.1839	45.2381	3.1839	44.9561	3.1839	43.2394	3.1839	39.7983	3.1839	33.4517	3.1839	20.5908	3.1839	19.5145	3.1839	28.554	3.1839	39.2585	3.1839
2.50155	99.0546	2.50155	100.806	2.50155	98.8849	2.50155	87.8684	2.58592	105.007	2.50155	80.7401	2.50155	87.6158	2.50155	93.4336	2.50155	98.5456	2.50155	98.125	2.50155	99.928	2.50155	107.834	2.50155	108.316	2.50155	105.437	2.50155	103.905		3.19231	45.1673	3.19231	44.8035	3.19231	43.1534	3.19231	39.6721	3.19231	33.3271	3.19231	20.2248	3.19231	19.1854	3.19231	28.4807	3.19231	39.5622	3.19231
2.50999	100.785	2.50999	102.662	2.50999	100.725	2.50999	89.8379	2.59436	107.661	2.50999	82.8396	2.50999	89.4123	2.50999	95.3189	2.50999	100.624	2.50999	100.018	2.50999	101.718	2.50999	109.962	2.50999	110.479	2.50999	107.815	2.50999	106.156		3.20072	45.0027	3.20072	44.3239	3.20072	42.591	3.20072	39.294	3.20072	32.7297	3.20072	19.7853	3.20072	18.9648	3.20072	28.1056	3.20072	39.4525	3.20072
2.51843	102.49	2.51843	104.336	2.51843	102.509	2.51843	91.8761	2.60279	110.201	2.51843	84.9038	2.51843	91.351	2.51843	97.0423	2.51843	102.583	2.51843	101.823	2.51843	103.636	2.51843	112.007	2.51843	112.681	2.51843	110.115	2.51843	108.274		3.20912	44.4464	3.20912	43.9676	3.20912	41.926	3.20912	38.3679	3.20912	31.9488	3.20912	18.9395	3.20912	17.3523	3.20912	27.9368	3.20912	38.8003	3.20912
2.52686	104.087	2.52686	105.987	2.52686	104.161	2.52686	93.9862	2.61123	114.09	2.52686	87.0128	2.52686	93.3863	2.52686	98.9661	2.52686	104.314	2.52686	103.497	2.52686	105.408	2.52686	113.822	2.52686	114.997	2.52686	112.121	2.52686	110.633		3.21753	44.4073	3.21753	43.8656	3.21753	42.3329	3.21753	37.9229	3.21753	31.7343	3.21753	19.084	3.21753	18.1438	3.21753	27.773	3.21753	39.2096	3.21753
2.5353	106.193	2.5353	107.958	2.5353	106.386	2.5353	96.1079	2.61966	117.271	2.5353	89.3045	2.5353	95.8674	2.5353	101.143	2.5353	106.59	2.5353	105.615	2.5353	107.55	2.5353	116.166	2.5353	117.43	2.5353	114.791	2.5353	113.246		3.22594	44.0914	3.22594	43.4978	3.22594	41.8366	3.22594	37.3972	3.22594	31.0215	3.22594	18.2756	3.22594	16.9621	3.22594	27.2123	3.22594	38.8793	3.22594
2.54374	108.19	2.54374	110.283	2.54374	108.644	2.54374	98.5481	2.62809	120.236	2.54374	91.9178	2.54374	98.4757	2.54374	103.63	2.54374	108.987	2.54374	107.664	2.54374	109.787	2.54374	118.619	2.54374	120.297	2.54374	117.452	2.54374	116.09		3.23434	44.0562	3.23434	43.372	3.23434	41.8118	3.23434	37.0193	3.23434	30.4786	3.23434	18.5353	3.23434	16.9675	3.23434	27.0753	3.23434	38.8492	3.23434
2.55218	110.409	2.55218	112.191	2.55218	110.498	2.55218	100.794	2.63653	123.973	2.55218	94.3708	2.55218	100.759	2.55218	105.65	2.55218	111.198	2.55218	109.614	2.55218	111.491	2.55218	120.745	2.55218	122.759	2.55218	120.059	2.55218	118.761		3.24275	44.2295	3.24275	43.7493	3.24275	42.1156	3.24275	36.9401	3.24275	30.4383	3.24275	18.7426	3.24275	17.4181	3.24275	28.0851	3.24275	39.1974	3.24275
2.56061	113.018	2.56061	114.651	2.56061	113.078	2.56061	103.402	2.64496	127.478	2.56061	96.9976	2.56061	103.498	2.56061	108.296	2.56061	113.831	2.56061	112.174	2.56061	113.878	2.56061	123.364	2.56061	125.377	2.56061	122.958	2.56061	121.845		3.25115	44.1425	3.25115	43.4556	3.25115	41.6199	3.25115	36.1551	3.25115	29.7792	3.25115	18.823	3.25115	16.9605	3.25115	27.9025	3.25115	39.1938	3.25115
2.56905	115.532	2.56905	117.049	2.56905	115.556	2.56905	105.977	2.65339	131.591	2.56905	99.7888	2.56905	106.194	2.56905	110.662	2.56905	116.353	2.56905	114.491	2.56905	116.177	2.56905	125.945	2.56905	128.366	2.56905	125.914	2.56905	125.009		3.25956	43.3493	3.25956	42.8366	3.25956	40.8645	3.25956	35.2384	3.25956	28.7556	3.25956	17.9508	3.25956	15.9807	3.25956	27.3748	3.25956	38.5716	3.25956
2.57749	117.902	2.57749	119.513	2.57749	118.346	2.57749	108.881	2.66183	136.016	2.57749	102.799	2.57749	108.901	2.57749	113.381	2.57749	119.08	2.57749	117.149	2.57749	118.772	2.57749	128.676	2.57749	131.463	2.57749	129.135	2.57749	128.496		3.26796	43.1634	3.26796	42.8212	3.26796	40.5888	3.26796	35.1768	3.26796	28.4154	3.26796	18.0576	3.26796	15.5103	3.26796	27.345	3.26796	38.5494	3.26796
2.58592	120.357	2.58592	122.014	2.58592	120.848	2.58592	111.582	2.67026	140.304	2.58592	105.727	2.58592	111.732	2.58592	116.035	2.58592	121.797	2.58592	119.543	2.58592	121.32	2.58592	131.454	2.58592	134.412	2.58592	132.145	2.58592	131.626		3.27636	42.7229	3.27636	42.3158	3.27636	40.0913	3.27636	34.296	3.27636	27.0708	3.27636	17.2508	3.27636	14.596	3.27636	27.0598	3.27636	38.0154	3.27636
2.59436	122.559	2.59436	124.252	2.59436	123.194	2.59436	114.024	2.67869	145.171	2.59436	108.231	2.59436	114.269	2.59436	118.507	2.59436	124.166	2.59436	121.734	2.59436	123.561	2.59436	133.884	2.59436	137.239	2.59436	135.016	2.59436	134.558		3.28477	42.7756	3.28477	42.8477	3.28477	40.613	3.28477	34.3336	3.28477	26.714	3.28477	17.1651	3.28477	14.8451	3.28477	27.4892	3.28477	38.6487	3.28477
2.60279	124.733	2.60279	126.526	2.60279	125.402	2.60279	116.401	2.68712	150.596	2.60279	110.687	2.60279	116.583	2.60279	120.907	2.60279	126.365	2.60279	123.741	2.60279	125.561	2.60279	136.098	2.60279	139.809	2.60279	137.753	2.60279	137.278		3.29317	42.6221	3.29317	42.9162	3.29317	40.599	3.29317	34.3881	3.29317	26.454	3.29317	16.9649	3.29317	15.1555	3.29317	27.4609	3.29317	39.0306	3.29317
2.61123	127.99	2.61123	129.722	2.61123	128.677	2.61123	119.945	2.69555	155.573	2.61123	114.436	2.61123	120.08	2.61123	124.361	2.61123	129.752	2.61123	126.992	2.61123	128.831	2.61123	139.704	2.61123	143.548	2.61123	141.829	2.61123	141.116		3.30157	42.3784	3.30157	42.7705	3.30157	40.0518	3.30157	34.0428	3.30157	25.8198	3.30157	15.1686	3.30157	14.5754	3.30157	26.9476	3.30157	38.6863	3.30157
2.61966	130.923	2.61966	132.673	2.61966	131.468	2.61966	123.106	2.70398	161.369	2.61966	117.729	2.61966	123.119	2.61966	127.345	2.61966	132.865	2.61966	130.021	2.61966	131.615	2.61966	143.036	2.61966	146.878	2.61966	145.177	2.61966	144.687		3.30997	42.3094	3.30997	42.9107	3.30997	40.1532	3.30997	34.3078	3.30997	25.5887	3.30997	15.0385	3.30997	15.4052	3.30997	27.0894	3.30997	38.9699	3.30997
2.62809	133.594	2.62809	135.22	2.62809	134.216	2.62809	125.941			2.62809	120.745	2.62809	125.989	2.62809	130.114	2.62809	135.671	2.62809	132.736	2.62809	134.256	2.62809	145.954	2.62809	149.875	2.62809	148.347	2.62809	147.898		3.31837	42.0369	3.31837	42.6804	3.31837	39.9012	3.31837	34.0313	3.31837	25.5358	3.31837	14.2776	3.31837	15.6552	3.31837	27.265	3.31837	39.0585	3.31837
2.63653	136.722	2.63653	138.626	2.63653	137.589	2.63653	129.373	3.57859	62.0833	2.63653	124.485	2.63653	129.489	2.63653	133.701	2.63653	139.142	2.63653	135.902	2.63653	137.866	2.63653	149.512	2.63653	153.734	2.63653	152.283	2.63653	151.926		3.32678	41.7814	3.32678	42.3226	3.32678	39.3328	3.32678	33.8819	3.32678	24.5363	3.32678	13.7812	3.32678	15.6505	3.32678	27.0621	3.32678	38.7371	3.32678
2.64496	139.762	2.64496	141.836	2.64496	140.818	2.64496	132.824	3.58698	60.695	2.64496	128.104	2.64496	132.85	2.64496	136.932	2.64496	142.357	2.64496	138.892	2.64496	141.248	2.64496	153.14	2.64496	157.489	2.64496	156.321	2.64496	155.863		3.33518	41.7731	3.33518	42.6497	3.33518	39.8087	3.33518	34.4303	3.33518	24.4832	3.33518	14.2626	3.33518	16.6621	3.33518	27.5148	3.33518	39.008	3.33518
2.65339	143.75	2.65339	145.637	2.65339	144.788	2.65339	136.775	3.59536	59.4423	2.65339	132.204	2.65339	136.842	2.65339	141.209	2.65339	146.29	2.65339	142.71	2.65339	145.194	2.65339	157.417	2.65339	162.047	2.65339	160.983	2.65339	160.476		3.34358	41.797	3.34358	42.6122	3.34358	40.0669	3.34358	34.2917	3.34358	24.51	3.34358	13.8264	3.34358	16.5704	3.34358	28.0344	3.34358	39.2734	3.34358
2.66183	147.849	2.66183	149.847	2.66183	148.861	2.66183	141.075	3.60375	57.9085	2.66183	136.574	2.66183	141.506	2.66183	145.729	2.66183	150.424	2.66183	146.689	2.66183	149.43	2.66183	161.83	2.66183	166.897	2.66183	165.952	2.66183	165.257		3.35198	41.575	3.35198	42.2784	3.35198	39.8393	3.35198	33.8138	3.35198	23.8951	3.35198	13.0457	3.35198	16.5657	3.35198	27.9612	3.35198	39.2414	3.35198
2.67026	151.914	2.67026	154.04	2.67026	153.047	2.67026	145.39	3.61214	56.1383	2.67026	141.043	2.67026	145.887	2.67026	150.106	2.67026	154.76	2.67026	150.845	2.67026	153.613	2.67026	166.511	2.67026	171.66	2.67026	170.835	2.67026	170.216		3.36037	41.5007	3.36037	42.3621	3.36037	40.0126	3.36037	33.9623	3.36037	24.1614	3.36037	12.5381	3.36037	16.5725	3.36037	28.2236	3.36037	39.6581	3.36037
2.67869	156.622	2.67869	158.68	2.67869	157.751	2.67869	150.293	3.62052	54.9047	2.67869	146.196	2.67869	150.932	2.67869	155.093	2.67869	159.838	2.67869	155.608	2.67869	158.252	2.67869	171.563	2.67869	176.957	2.67869	176.246	2.67869	175.926		3.36877	41.1248	3.36877	41.6712	3.36877	39.5864	3.36877	33.3628	3.36877	23.7154	3.36877	11.9766	3.36877	16.231	3.36877	28.1968	3.36877	39.2716	3.36877
2.68712	161.583	2.68712	163.728	2.68712	162.87	2.68712	155.569	3.6289	54.2352	2.68712	151.573	2.68712	156.308	2.68712	160.476	2.68712	165.108	2.68712	160.629	2.68712	163.406	2.68712	177.175	2.68712	182.837	2.68712	182.129	2.68712	181.974		3.37717	41.1334	3.37717	41.1898	3.37717	39.2109	3.37717	32.7423	3.37717	22.8741	3.37717	9.76071	3.37717	15.5303	3.37717	27.8124	3.37717	38.7088	3.37717
2.69555	166.236	2.69555	168.566	2.69555	167.527	2.69555	160.611	3.63729	52.9252	2.69555	156.334	2.69555	161.349	2.69555	165.163	2.69555	170.051	2.69555	165.313	2.69555	168.117	2.69555	182.323	2.69555	188.202	2.69555	187.632	2.69555	187.55		3.38557	41.1019	3.38557	40.8618	3.38557	39.035	3.38557	32.5039	3.38557	22.5015	3.38557	9.1521	3.38557	15.2114	3.38557	28.4259	3.38557	38.7122	3.38557
2.70398	171.582	2.70398	174.103	2.70398	172.891	2.70398	166.379	3.64567	51.8556	2.70398	162.148	2.70398	167.247	2.70398	170.922	2.70398	175.565	2.70398	170.582	2.70398	173.625	2.70398	188.131	2.70398	194.595	2.70398	194.238	2.70398	194.274		3.39397	40.8473	3.39397	40.6569	3.39397	38.6583	3.39397	31.9914	3.39397	21.8446	3.39397	8.89233	3.39397	14.5571	3.39397	28.4142	3.39397	38.4567	3.39397
								3.65405	50.6318																						3.40236	41.0962	3.40236	40.5754	3.40236	38.7941	3.40236	32.0007	3.40236	21.3976	3.40236	8.82542	3.40236	15.0051	3.40236	28.8917	3.40236	38.6554	3.40236
3.57859	68.5915	3.57859	69.1452	3.57859	68.8292	3.57859	68.8296	3.66244	49.6417	3.57859	55.0936	3.57859	54.0174	3.57859	56.8176	3.57859	61.8745	3.57859	63.8816	3.57859	67.7215	3.57859	74.0924	3.57859	75.0611	3.57859	71.8695	3.57859	69.1536		3.41076	41.4438	3.41076	40.8714	3.41076	39.2418	3.41076	31.7664	3.41076	22.0885	3.41076	10.4292	3.41076	15.3569	3.41076	29.0608	3.41076	39.2322	3.41076
3.58698	67.4592	3.58698	67.9853	3.58698	67.5146	3.58698	67.8147	3.67082	49.0643	3.58698	53.7331	3.58698	52.9816	3.58698	55.6965	3.58698	61.0452	3.58698	63.0485	3.58698	66.5018	3.58698	72.8161	3.58698	73.7454	3.58698	70.4532	3.58698	67.4718		3.41916	40.9082	3.41916	40.4503	3.41916	38.8323	3.41916	30.7725	3.41916	21.5422	3.41916	9.00241	3.41916	15.0851	3.41916	28.6586	3.41916	39.2997	3.41916
3.59536	66.5258	3.59536	66.8346	3.59536	66.1406	3.59536	66.4225	3.6792	48.4111	3.59536	52.6762	3.59536	51.8924	3.59536	54.7458	3.59536	59.9589	3.59536	62.1602	3.59536	65.5594	3.59536	71.8678	3.59536	72.5382	3.59536	69.2527	3.59536	66.2824		3.42755	41.1439	3.42755	40.68	3.42755	39.0494	3.42755	31.1634	3.42755	21.6504	3.42755	8.62774	3.42755	16.2526	3.42755	29.0402	3.42755	39.7205	3.42755
3.60375	65.7309	3.60375	65.9785	3.60375	65.459	3.60375	65.5058	3.68758	47.7251	3.60375	51.453	3.60375	50.858	3.60375	53.9308	3.60375	59.0668	3.60375	60.9379	3.60375	64.5598	3.60375	70.8008	3.60375	71.5536	3.60375	67.773	3.60375	65.1456		3.43595	41.1511	3.43595	40.8757	3.43595	39.2883	3.43595	30.7709	3.43595	21.0651	3.43595	8.1734	3.43595	16.428	3.43595	29.6585	3.43595	39.735	3.43595
3.61214	64.4031	3.61214	64.336	3.61214	64.0871	3.61214	64.0799	3.69596	47.3563	3.61214	49.6842	3.61214	49.4095	3.61214	52.5213	3.61214	57.727	3.61214	59.8223	3.61214	63.3501	3.61214	69.3676	3.61214	69.9211	3.61214	66.3161	3.61214	63.5407		3.44434	40.9836	3.44434	40.7988	3.44434	39.1473	3.44434	30.5068	3.44434	20.3672	3.44434	8.27499	3.44434	16.8993	3.44434	29.6437	3.44434	39.5706	3.44434
3.62052	63.4531	3.62052	63.3583	3.62052	62.9874	3.62052	62.8968	3.70434	46.1975	3.62052	48.5158	3.62052	48.2975	3.62052	51.6773	3.62052	56.9195	3.62052	58.6952	3.62052	62.6552	3.62052	68.4489	3.62052	68.6861	3.62052	65.0525	3.62052	62.416		3.45274	40.9928	3.45274	40.9469	3.45274	38.9954	3.45274	30.1133	3.45274	20.2336	3.45274	9.39508	3.45274	16.9261	3.45274	29.466	3.45274	39.6112	3.45274
3.6289	62.7267	3.6289	62.7878	3.6289	62.3689	3.6289	61.9249	3.71272	44.7803	3.6289	47.4133	3.6289	47.7588	3.6289	50.8812	3.6289	56.229	3.6289	58.0647	3.6289	61.8742	3.6289	67.6089	3.6289	67.7758	3.6289	64.4945	3.6289	61.4204		3.46113	41.2143	3.46113	41.1423	3.46113	39.2863	3.46113	30.3622	3.46113	20.7989	3.46113	10.9718	3.46113	17.9859	3.46113	30.2492	3.46113	40.2486	3.46113
3.63729	61.7221	3.63729	62.0585	3.63729	61.3344	3.63729	60.928	3.7211	43.9837	3.63729	46.4164	3.63729	46.9873	3.63729	49.5219	3.63729	55.2455	3.63729	56.9334	3.63729	61.0458	3.63729	66.6956	3.63729	66.9297	3.63729	63.4216	3.63729	60.4208		3.46952	41.1925	3.46952	41.4749	3.46952	39.4552	3.46952	30.372	3.46952	19.8843	3.46952	10.1765	3.46952	18.547	3.46952	30.5304	3.46952	40.3809	3.46952
3.64567	60.9133	3.64567	61.2381	3.64567	60.5651	3.64567	60.2615	3.72948	42.9628	3.64567	45.342	3.64567	46.153	3.64567	48.5043	3.64567	54.6523	3.64567	56.028	3.64567	60.2595	3.64567	65.8135	3.64567	66.1588	3.64567	62.2367	3.64567	59.4985		3.47792	41.5929	3.47792	41.7268	3.47792	39.881	3.47792	30.534	3.47792	20.6449	3.47792	10.0705	3.47792	19.6771	3.47792	31.4124	3.47792	41.005	3.47792
3.65405	59.7762	3.65405	60.2106	3.65405	59.3158	3.65405	59.1914	3.73786	42.1278	3.65405	44.176	3.65405	44.9477	3.65405	47.3776	3.65405	53.2279	3.65405	54.994	3.65405	59.0516	3.65405	64.6646	3.65405	65.086	3.65405	60.876	3.65405	58.1127		3.48631	41.5593	3.48631	41.3014	3.48631	39.5922	3.48631	30.4675	3.48631	20.166	3.48631	10.8997	3.48631	20.0046	3.48631	31.2861	3.48631	41.1452	3.48631
3.66244	58.9622	3.66244	59.2246	3.66244	58.3915	3.66244	58.0485	3.74623	41.1136	3.66244	43.1023	3.66244	44.1571	3.66244	46.7025	3.66244	52.4919	3.66244	54.086	3.66244	58.0393	3.66244	63.5842	3.66244	64.0457	3.66244	59.6714	3.66244	56.899		3.4947	41.528	3.4947	41.0638	3.4947	39.7519	3.4947	30.3972	3.4947	19.7051	3.4947	9.59583	3.4947	20.1617	3.4947	31.5886	3.4947	41.0491	3.4947
3.67082	58.2015	3.67082	58.4974	3.67082	57.9363	3.67082	57.0925	3.75461	39.9487	3.67082	42.3044	3.67082	43.4086	3.67082	45.8384	3.67082	51.7662	3.67082	53.5907	3.67082	57.7276	3.67082	63.0624	3.67082	63.2587	3.67082	58.6349	3.67082	55.9074		3.50309	41.8371	3.50309	41.2591	3.50309	39.9767	3.50309	30.3634	3.50309	19.784	3.50309	10.5048	3.50309	19.5103	3.50309	31.4798	3.50309	40.852	3.50309
3.6792	57.3082	3.6792	58.1497	3.6792	57.3713	3.6792	56.3934	3.76299	39.3476	3.6792	41.8356	3.6792	42.6453	3.6792	45.1413	3.6792	51.3067	3.6792	52.8277	3.6792	56.9641	3.6792	62.3745	3.6792	62.3322	3.6792	57.566	3.6792	54.8895		3.51148	41.6389	3.51148	40.9788	3.51148	40.0155	3.51148	30.3355	3.51148	19.4448	3.51148	10.1467	3.51148	19.7975	3.51148	31.4629	3.51148	41.0602	3.51148
3.68758	56.4511	3.68758	56.9256	3.68758	56.1696	3.68758	54.9513	3.77136	38.5643	3.68758	40.798	3.68758	41.2324	3.68758	43.7905	3.68758	50.6337	3.68758	52.2646	3.68758	56.2142	3.68758	61.5172	3.68758	61.0758	3.68758	56.412	3.68758	53.62		3.51987	41.8869	3.51987	41.11	3.51987	40.063	3.51987	30.35	3.51987	19.7563	3.51987	10.4719	3.51987	19.5441	3.51987	31.4646	3.51987	41.1395	3.51987
3.69596	55.9858	3.69596	56.6994	3.69596	55.6445	3.69596	54.3948	3.77974	37.6758	3.69596	40.6552	3.69596	40.9191	3.69596	43.2953	3.69596	50.1803	3.69596	51.6348	3.69596	55.8312	3.69596	61.1909	3.69596	60.597	3.69596	55.8673	3.69596	53.0118		3.52826	41.942	3.52826	41.3222	3.52826	40.0765	3.52826	30.2479	3.52826	19.1106	3.52826	11.2166	3.52826	19.9973	3.52826	31.726	3.52826	41.201	3.52826
3.70434	55.1651	3.70434	55.8326	3.70434	54.8006	3.70434	53.3163	3.78811	37.2018	3.70434	40.028	3.70434	40.1772	3.70434	42.4426	3.70434	49.4556	3.70434	50.7784	3.70434	54.9026	3.70434	60.1339	3.70434	59.5883	3.70434	54.6679	3.70434	51.9122		3.53665	42.0753	3.53665	41.2325	3.53665	40.223	3.53665	30.5916	3.53665	19.0656	3.53665	10.6964	3.53665	20.9291	3.53665	32.2646	3.53665	41.5467	3.53665
3.71272	54.0082	3.71272	54.9179	3.71272	53.7616	3.71272	52.1782	3.79649	37.2068	3.71272	39.1647	3.71272	39.1899	3.71272	41.4941	3.71272	48.6613	3.71272	49.9468	3.71272	53.9365	3.71272	59.0107	3.71272	58.624	3.71272	53.3676	3.71272	50.6336		3.54504	41.6064	3.54504	40.79	3.54504	39.7356	3.54504	30.0469	3.54504	17.5558	3.54504	8.3955	3.54504	20.4954	3.54504	31.9825	3.54504	41.2804	3.54504
3.7211	53.2335	3.7211	54.1515	3.7211	53.2758	3.7211	51.4798	3.80486	37.6546	3.7211	38.468	3.7211	38.3464	3.7211	41.189	3.7211	48.1897	3.7211	49.3033	3.7211	53.2874	3.7211	58.2407	3.7211	57.5693	3.7211	52.2281	3.7211	49.6862		3.55343	41.6447	3.55343	40.6975	3.55343	40.0073	3.55343	30.0646	3.55343	18.5797	3.55343	9.79443	3.55343	21.0463	3.55343	32.2492	3.55343	41.7451	3.55343
3.72948	52.345	3.72948	53.2396	3.72948	52.3246	3.72948	50.5941	3.81323	37.6264	3.72948	37.7093	3.72948	37.634	3.72948	40.6577	3.72948	47.4439	3.72948	48.5419	3.72948	52.4839	3.72948	57.3178	3.72948	56.5288	3.72948	51.3243	3.72948	48.6051		3.56182	41.5399	3.56182	40.5475	3.56182	39.8414	3.56182	29.7798	3.56182	17.7022	3.56182	10.4725	3.56182	21.2016	3.56182	32.1552	3.56182	41.5682	3.56182
3.73786	51.8781	3.73786	52.6628	3.73786	51.7821	3.73786	49.9298	3.82161	36.8875	3.73786	37.4318	3.73786	37.053	3.73786	40.1404	3.73786	47.18	3.73786	47.9373	3.73786	52.1984	3.73786	56.6942	3.73786	55.5747	3.73786	50.6817	3.73786	47.8713		3.5702	41.1854	3.5702	40.3751	3.5702	39.5568	3.5702	29.0505	3.5702	17.0794	3.5702	8.13234	3.5702	21.2394	3.5702	31.9596	3.5702	41.6763	3.5702
3.74623	50.9881	3.74623	51.9813	3.74623	51.4596	3.74623	49.4582	3.82998	36.4813	3.74623	36.9885	3.74623	36.3547	3.74623	39.3904	3.74623	46.3736	3.74623	47.5938	3.74623	51.6052	3.74623	56.3297	3.74623	54.8152	3.74623	50.0507	3.74623	47.1087		3.57859	40.6806	3.57859	39.9073	3.57859	38.5785	3.57859	28.4038	3.57859	15.7303	3.57859	8.04155	3.57859	20.8081	3.57859	31.7133	3.57859	41.0925	3.57859
3.75461	50.3954	3.75461	51.48	3.75461	50.769	3.75461	48.6848	3.83835	36.5689	3.75461	36.3777	3.75461	35.9311	3.75461	38.787	3.75461	45.4149	3.75461	47.0748	3.75461	50.5897	3.75461	55.5746	3.75461	54.0893	3.75461	49.1884	3.75461	46.4967		3.58698	41.0738	3.58698	40.1996	3.58698	38.5094	3.58698	28.9492	3.58698	15.5126	3.58698	6.85572	3.58698	21.9897	3.58698	31.8939	3.58698	41.2971	3.58698
3.76299	49.8204	3.76299	50.4507	3.76299	50.2336	3.76299	48.2352	3.84672	35.3261	3.76299	35.5135	3.76299	35.2684	3.76299	38.2291	3.76299	44.6027	3.76299	46.6	3.76299	49.9928	3.76299	54.7508	3.76299	53.2302	3.76299	48.0797	3.76299	45.5207		3.59536	41.7191	3.59536	40.8002	3.59536	38.6998	3.59536	29.0344	3.59536	15.9192	3.59536	8.07043	3.59536	22.3334	3.59536	32.3657	3.59536	41.4635	3.59536
3.77136	49.1518	3.77136	50.2582	3.77136	50.0519	3.77136	47.9776	3.85509	35.0092	3.77136	34.9111	3.77136	35.2245	3.77136	38.1522	3.77136	43.7374	3.77136	46.0122	3.77136	49.5213	3.77136	54.1055	3.77136	52.7059	3.77136	47.7292	3.77136	44.7359		3.60375	41.906	3.60375	40.9194	3.60375	38.8761	3.60375	29.1769	3.60375	16.1718	3.60375	8.65134	3.60375	23.2342	3.60375	32.69	3.60375	41.7278	3.60375
3.77974	48.2933	3.77974	49.4302	3.77974	49.1831	3.77974	47.3663	3.86346	34.4447	3.77974	34.1485	3.77974	34.5427	3.77974	37.8586	3.77974	43.3092	3.77974	45.5665	3.77974	48.8586	3.77974	53.2577	3.77974	52.0439	3.77974	46.7193	3.77974	43.6286		3.61214	41.6693	3.61214	40.5523	3.61214	38.5892	3.61214	29.1766	3.61214	16.5397	3.61214	7.41324	3.61214	23.4961	3.61214	32.7359	3.61214	41.6712	3.61214
3.78811	47.8282	3.78811	49.2271	3.78811	48.7527	3.78811	47.0257	3.87183	34.3754	3.78811	33.6791	3.78811	33.7619	3.78811	37.9142	3.78811	42.9916	3.78811	45.5341	3.78811	48.7073	3.78811	53.0768	3.78811	51.9301	3.78811	46.2915	3.78811	42.7092		3.62052	41.5839	3.62052	40.6343	3.62052	38.6913	3.62052	29.0737	3.62052	16.767	3.62052	8.16523	3.62052	23.4615	3.62052	32.7412	3.62052	41.681	3.62052
3.79649	47.8069	3.79649	48.6868	3.79649	48.6025	3.79649	46.7302	3.8802	33.4968	3.79649	33.2939	3.79649	33.6779	3.79649	37.7527	3.79649	42.6901	3.79649	45.6292	3.79649	48.3966	3.79649	52.6624	3.79649	51.3621	3.79649	45.6681	3.79649	42.1986		3.6289	42.1064	3.6289	41.3976	3.6289	39.3966	3.6289	29.6485	3.6289	18.3229	3.6289	10.9173	3.6289	24.488	3.6289	33.5414	3.6289	42.238	3.6289
3.80486	47.6985	3.80486	48.6517	3.80486	48.3461	3.80486	46.5625	3.88857	32.0774	3.80486	33.5813	3.80486	33.925	3.80486	37.6893	3.80486	42.9045	3.80486	45.8165	3.80486	48.6588	3.80486	52.491	3.80486	51.1316	3.80486	45.7442	3.80486	42.0484		3.63729	42.051	3.63729	41.3021	3.63729	38.9905	3.63729	29.1383	3.63729	17.8705	3.63729	10.7035	3.63729	24.2965	3.63729	33.5289	3.63729	42.0191	3.63729
3.81323	47.6409	3.81323	48.5142	3.81323	48.3026	3.81323	46.3557	3.89694	30.8518	3.81323	33.4965	3.81323	33.8346	3.81323	37.6785	3.81323	42.6618	3.81323	45.5953	3.81323	48.5689	3.81323	52.2517	3.81323	50.7427	3.81323	45.4336	3.81323	41.4149		3.64567	41.7536	3.64567	41.0078	3.64567	38.7275	3.64567	28.6168	3.64567	16.8396	3.64567	9.00501	3.64567	23.6888	3.64567	33.4636	3.64567	41.8244	3.64567
3.82161	46.9933	3.82161	47.9692	3.82161	47.7725	3.82161	45.4325	3.90531	30.4129	3.82161	32.4357	3.82161	33.3704	3.82161	37.3079	3.82161	42.3152	3.82161	45.267	3.82161	47.9415	3.82161	51.4061	3.82161	50.2869	3.82161	44.6166	3.82161	40.5124		3.65405	42.0099	3.65405	41.4246	3.65405	39.1659	3.65405	29.2625	3.65405	17.5803	3.65405	14.5888	3.65405	24.2451	3.65405	34.2167	3.65405	41.9341	3.65405
3.82998	46.5759	3.82998	47.5645	3.82998	47.0875	3.82998	44.8492	3.91368	30.0355	3.82998	31.9752	3.82998	32.9677	3.82998	37.2317	3.82998	42.2372	3.82998	44.9281	3.82998	47.5093	3.82998	50.8353	3.82998	49.761	3.82998	44.1183	3.82998	39.4723		3.66244	41.8801	3.66244	41.3807	3.66244	39.0729	3.66244	28.8604	3.66244	17.5548	3.66244	14.5383	3.66244	24.0188	3.66244	34.1102	3.66244	41.9799	3.66244
3.83835	46.4461	3.83835	47.5754	3.83835	46.8094	3.83835	44.6806	3.92204	29.6036	3.83835	31.8549	3.83835	32.8159	3.83835	37.3771	3.83835	42.3823	3.83835	44.5992	3.83835	47.3012	3.83835	50.5023	3.83835	49.263	3.83835	43.9131	3.83835	38.702		3.67082	41.6208	3.67082	40.9072	3.67082	38.9693	3.67082	27.9048	3.67082	17.2406	3.67082	13.8563	3.67082	23.4882	3.67082	33.9066	3.67082	41.7543	3.67082
3.84672	45.2267	3.84672	47.028	3.84672	45.6436	3.84672	43.3288	3.93041	29.748	3.84672	30.6615	3.84672	31.5704	3.84672	36.4229	3.84672	41.8495	3.84672	43.9212	3.84672	46.4055	3.84672	49.5192	3.84672	48.3241	3.84672	42.9005	3.84672	37.5044		3.6792	41.297	3.6792	40.4727	3.6792	38.7613	3.6792	27.3795	3.6792	16.8282	3.6792	13.141	3.6792	23.4373	3.6792	33.697	3.6792	41.482	3.6792
3.85509	45.0204	3.85509	46.7165	3.85509	45.1969	3.85509	42.9374	3.93877	29.2127	3.85509	30.6034	3.85509	31.7747	3.85509	36.2159	3.85509	42.0277	3.85509	43.9054	3.85509	46.1838	3.85509	49.2793	3.85509	47.8027	3.85509	42.0834	3.85509	37.0556		3.68758	41.189	3.68758	40.3061	3.68758	38.5934	3.68758	27.5183	3.68758	16.9164	3.68758	12.6322	3.68758	23.4984	3.68758	34.0293	3.68758	41.4137	3.68758
3.86346	44.9261	3.86346	46.671	3.86346	44.9441	3.86346	42.4136	3.94714	28.4331	3.86346	29.8485	3.86346	31.3789	3.86346	36.1088	3.86346	41.5917	3.86346	43.6449	3.86346	46.0139	3.86346	48.7454	3.86346	47.1089	3.86346	41.5657	3.86346	36.3155		3.69596	41.5775	3.69596	41.017	3.69596	39.2079	3.69596	27.6087	3.69596	17.0342	3.69596	14.0305	3.69596	23.6658	3.69596	34.4621	3.69596	41.7849	3.69596
3.87183	44.7466	3.87183	46.4635	3.87183	44.6245	3.87183	41.978	3.9555	27.4908	3.87183	29.179	3.87183	31.784	3.87183	35.8684	3.87183	41.2951	3.87183	43.4316	3.87183	45.597	3.87183	48.3339	3.87183	46.3486	3.87183	41.0918	3.87183	36.3557		3.70434	41.6114	3.70434	41.0983	3.70434	39.3311	3.70434	27.4492	3.70434	16.4768	3.70434	14.4367	3.70434	24.0251	3.70434	34.7435	3.70434	41.8417	3.70434
3.8802	44.2198	3.8802	46.2301	3.8802	43.9725	3.8802	41.3403	3.96387	27.0758	3.8802	28.5941	3.8802	31.0325	3.8802	35.2803	3.8802	40.6849	3.8802	42.9417	3.8802	45.2261	3.8802	47.6733	3.8802	45.826	3.8802	40.463	3.8802	35.3269		3.71272	41.9515	3.71272	41.131	3.71272	39.3879	3.71272	27.3234	3.71272	16.5254	3.71272	14.3107	3.71272	24.4009	3.71272	34.6727	3.71272	41.8728	3.71272
3.88857	43.7006	3.88857	45.3115	3.88857	43.4395	3.88857	40.5159	3.97223	27.0495	3.88857	27.3861	3.88857	30.5035	3.88857	34.7647	3.88857	39.9668	3.88857	42.2401	3.88857	44.3464	3.88857	46.9972	3.88857	45.171	3.88857	38.9967	3.88857	33.8451		3.7211	42.1455	3.7211	41.6466	3.7211	39.7595	3.7211	27.8608	3.7211	16.8141	3.7211	15.7049	3.7211	25.3278	3.7211	35.2005	3.7211	41.9185	3.7211
3.89694	42.8246	3.89694	44.5399	3.89694	42.5864	3.89694	39.4076	3.98059	27.1507	3.89694	26.0842	3.89694	29.4563	3.89694	34.1178	3.89694	39.2089	3.89694	41.6254	3.89694	43.3021	3.89694	46.0844	3.89694	44.401	3.89694	37.8227	3.89694	32.6404		3.72948	42.6024	3.72948	41.8933	3.72948	39.9889	3.72948	28.1988	3.72948	17.4553	3.72948	16.5475	3.72948	25.6205	3.72948	35.3694	3.72948	42.1064	3.72948
3.90531	42.476	3.90531	44.6361	3.90531	42.439	3.90531	39.0963	3.98896	26.7589	3.90531	26.0766	3.90531	29.1374	3.90531	33.9176	3.90531	38.913	3.90531	41.3315	3.90531	43.1986	3.90531	46.1449	3.90531	44.0446	3.90531	37.3977	3.90531	32.3778		3.73786	42.4131	3.73786	41.7105	3.73786	39.8633	3.73786	27.4962	3.73786	16.3451	3.73786	15.7705	3.73786	25.5386	3.73786	34.8372	3.73786	42.0131	3.73786
3.91368	42.066	3.91368	44.5525	3.91368	42.1529	3.91368	38.5388	3.99732	26.1732	3.91368	25.7531	3.91368	29.4229	3.91368	33.882	3.91368	38.7144	3.91368	41.2124	3.91368	42.8682	3.91368	45.7997	3.91368	43.7062	3.91368	36.8802	3.91368	32.1577		3.74623	43.0735	3.74623	42.0319	3.74623	40.5367	3.74623	28.0259	3.74623	16.882	3.74623	16.7287	3.74623	26.0703	3.74623	35.5771	3.74623	42.334	3.74623
3.92204	41.7208	3.92204	44.2355	3.92204	41.8525	3.92204	38.0487	4.00568	25.4839	3.92204	25.1497	3.92204	29.2377	3.92204	33.7403	3.92204	38.3621	3.92204	40.8428	3.92204	42.7223	3.92204	45.2557	3.92204	43.1933	3.92204	36.0028	3.92204	31.218		3.75461	42.9724	3.75461	41.794	3.75461	40.2529	3.75461	27.6875	3.75461	16.7675	3.75461	16.4786	3.75461	26.0395	3.75461	35.4842	3.75461	42.0523	3.75461
3.93041	42.1023	3.93041	44.2376	3.93041	42.162	3.93041	38.4332	4.01404	24.7977	3.93041	25.4935	3.93041	29.4716	3.93041	34.1401	3.93041	38.4642	3.93041	40.8956	3.93041	42.8299	3.93041	45.2945	3.93041	43.3955	3.93041	36.1081	3.93041	30.9482		3.76299	42.8515	3.76299	41.9535	3.76299	40.3527	3.76299	27.7298	3.76299	17.2413	3.76299	17.1594	3.76299	26.381	3.76299	35.8868	3.76299	42.3674	3.76299
3.93877	41.7465	3.93877	44.0697	3.93877	41.827	3.93877	38.2315	4.0224	24.0295	3.93877	25.2783	3.93877	28.8383	3.93877	33.9416	3.93877	37.7219	3.93877	40.7481	3.93877	42.3492	3.93877	44.7401	3.93877	42.9976	3.93877	35.7084	3.93877	30.5354		3.77136	42.6704	3.77136	42.252	3.77136	40.353	3.77136	26.935	3.77136	16.5237	3.77136	16.7472	3.77136	26.334	3.77136	35.7771	3.77136	42.208	3.77136
3.94714	41.41	3.94714	43.3146	3.94714	41.3436	3.94714	37.2256	4.03076	24.0727	3.94714	24.9166	3.94714	28.2949	3.94714	33.3672	3.94714	37.2213	3.94714	40.3801	3.94714	41.623	3.94714	44.2614	3.94714	42.2764	3.94714	34.9398	3.94714	29.8961		3.77974	42.1713	3.77974	41.7502	3.77974	39.5842	3.77974	25.8987	3.77974	15.1794	3.77974	15.4951	3.77974	26.2036	3.77974	35.3551	3.77974	41.8375	3.77974
3.9555	40.6714	3.9555	42.8788	3.9555	40.8843	3.9555	36.7511	4.03912	24.003	3.9555	24.6298	3.9555	27.5689	3.9555	32.9926	3.9555	36.7815	3.9555	40.228	3.9555	41.2604	3.9555	43.5546	3.9555	41.5884	3.9555	34.1845	3.9555	28.9066		3.78811	42.0144	3.78811	41.8147	3.78811	39.431	3.78811	25.8597	3.78811	15.2386	3.78811	15.4822	3.78811	26.2987	3.78811	35.2601	3.78811	41.6284	3.78811
3.96387	40.38	3.96387	42.423	3.96387	40.546	3.96387	36.5954	4.04748	23.9305	3.96387	24.2699	3.96387	27.7582	3.96387	33.1315	3.96387	36.6922	3.96387	40.0615	3.96387	41.2225	3.96387	43.3793	3.96387	41.3555	3.96387	33.5376	3.96387	28.1624
3.97223	40.3777	3.97223	42.2811	3.97223	40.2653	3.97223	36.362	4.05584	23.4717	3.97223	23.9326	3.97223	27.4458	3.97223	32.6832	3.97223	36.3547	3.97223	39.8655	3.97223	41.1541	3.97223	43.2536	3.97223	40.9128	3.97223	32.8131	3.97223	27.7087		4.42305	76.1098	4.42305	76.9204	4.42305	76.652	4.42305	67.1974	4.42305	61.3673	4.42305	62.9765	4.42305	67.399	4.42305	69.8376	4.42305	70.121	4.42305
3.98059	40.4719	3.98059	42.341	3.98059	40.3575	3.98059	36.2421	4.0642	23.4005	3.98059	24.1752	3.98059	27.8568	3.98059	32.9493	3.98059	36.8513	3.98059	40.045	3.98059	41.14	3.98059	43.4147	3.98059	40.9339	3.98059	32.6773	3.98059	27.7654		4.43139	77.0837	4.43139	78.1021	4.43139	77.6981	4.43139	68.3573	4.43139	62.3288	4.43139	64.2444	4.43139	68.4021	4.43139	70.7677	4.43139	71.035	4.43139
3.98896	40.3984	3.98896	41.7874	3.98896	39.8608	3.98896	35.8864	4.07255	22.4714	3.98896	23.7936	3.98896	27.8658	3.98896	32.1481	3.98896	36.5165	3.98896	39.7434	3.98896	40.449	3.98896	42.8356	3.98896	39.9708	3.98896	31.8293	3.98896	26.6368		4.43972	78.4257	4.43972	79.5261	4.43972	79.1779	4.43972	69.715	4.43972	63.7792	4.43972	65.7594	4.43972	69.6343	4.43972	72.1499	4.43972	72.1476	4.43972
3.99732	40.2589	3.99732	41.137	3.99732	39.6414	3.99732	35.5074	4.08091	21.9982	3.99732	23.1409	3.99732	27.3228	3.99732	31.4731	3.99732	36.0341	3.99732	39.3979	3.99732	40.0553	3.99732	42.305	3.99732	39.3344	3.99732	31.3906	3.99732	25.9408		4.44805	79.6772	4.44805	80.8221	4.44805	80.5016	4.44805	71.1103	4.44805	65.2843	4.44805	67.1133	4.44805	70.8386	4.44805	73.3139	4.44805	73.2472	4.44805
4.00568	40.0086	4.00568	40.8043	4.00568	39.021	4.00568	34.8868	4.08927	22.1513	4.00568	23.4876	4.00568	26.4816	4.00568	31.0654	4.00568	35.667	4.00568	39.2252	4.00568	39.7913	4.00568	41.9502	4.00568	38.7423	4.00568	30.9851	4.00568	25.3816		4.45638	80.8962	4.45638	82.1288	4.45638	81.7668	4.45638	72.557	4.45638	66.6839	4.45638	68.448	4.45638	72.169	4.45638	74.5791	4.45638	74.5821	4.45638
4.01404	39.279	4.01404	40.0346	4.01404	38.2341	4.01404	33.5226	4.09762	21.9395	4.01404	22.6049	4.01404	26.287	4.01404	30.9138	4.01404	34.921	4.01404	38.7858	4.01404	39.115	4.01404	40.9006	4.01404	37.5401	4.01404	30.2001	4.01404	24.7725		4.46471	81.8861	4.46471	83.2389	4.46471	82.979	4.46471	73.9599	4.46471	68.1181	4.46471	69.7038	4.46471	73.2064	4.46471	75.6148	4.46471	75.5229	4.46471
4.0224	38.5502	4.0224	39.3632	4.0224	37.2483	4.0224	32.1228	4.10598	22.0943	4.0224	22.1104	4.0224	25.3513	4.0224	30.4947	4.0224	34.543	4.0224	37.8847	4.0224	38.5946	4.0224	40.1232	4.0224	36.9763	4.0224	29.6742	4.0224	24.0578		4.47304	83.2046	4.47304	84.658	4.47304	84.5205	4.47304	75.463	4.47304	69.5713	4.47304	71.3082	4.47304	74.467	4.47304	76.9506	4.47304	76.7493	4.47304
4.03076	37.9046	4.03076	39.1947	4.03076	36.747	4.03076	31.7139	4.11433	21.664	4.03076	21.738	4.03076	25.3026	4.03076	30.1025	4.03076	34.0535	4.03076	37.3735	4.03076	38.0066	4.03076	39.6979	4.03076	36.5602	4.03076	29.0128	4.03076	23.4542		4.48137	84.6122	4.48137	85.9995	4.48137	85.8541	4.48137	76.9941	4.48137	71.0061	4.48137	72.6496	4.48137	75.7712	4.48137	78.2719	4.48137	78.0941	4.48137
4.03912	38.0739	4.03912	39.0294	4.03912	36.5823	4.03912	31.2638	4.12268	21.4878	4.03912	21.8703	4.03912	25.4073	4.03912	29.9207	4.03912	34.2902	4.03912	36.8465	4.03912	37.7143	4.03912	39.5279	4.03912	36.5415	4.03912	28.5688	4.03912	22.6628		4.4897	85.8763	4.4897	87.0173	4.4897	87.0599	4.4897	78.3129	4.4897	72.1314	4.4897	73.9164	4.4897	76.7745	4.4897	79.2117	4.4897	79.0562	4.4897
4.04748	38.1042	4.04748	39.1524	4.04748	36.6079	4.04748	31.1605	4.13104	21.0018	4.04748	22.2132	4.04748	25.2329	4.04748	30.1172	4.04748	34.562	4.04748	36.6368	4.04748	37.1795	4.04748	39.5036	4.04748	36.3346	4.04748	28.6741	4.04748	22.5492		4.49803	87.4471	4.49803	88.632	4.49803	88.7312	4.49803	80.1786	4.49803	73.875	4.49803	75.4536	4.49803	78.3557	4.49803	80.7012	4.49803	80.5297	4.49803
4.05584	37.6283	4.05584	38.7562	4.05584	36.1043	4.05584	30.2749	4.13939	19.4825	4.05584	21.9039	4.05584	25.1599	4.05584	29.9836	4.05584	34.5675	4.05584	36.1775	4.05584	36.7137	4.05584	39.2721	4.05584	35.6973	4.05584	28.5305	4.05584	22.4246		4.50636	89.105	4.50636	90.5192	4.50636	90.4527	4.50636	82.1813	4.50636	75.793	4.50636	77.1878	4.50636	80.1073	4.50636	82.3656	4.50636	82.2898	4.50636
4.0642	37.3506	4.0642	38.2752	4.0642	35.6618	4.0642	30.1812	4.14774	19.6268	4.0642	21.2377	4.0642	25.0842	4.0642	29.1516	4.0642	33.9666	4.0642	35.6567	4.0642	36.5091	4.0642	38.6981	4.0642	35.2749	4.0642	27.7682	4.0642	21.8785		4.51469	91.0847	4.51469	92.4421	4.51469	92.5522	4.51469	84.4171	4.51469	77.9912	4.51469	79.1164	4.51469	81.9607	4.51469	84.368	4.51469	84.0583	4.51469
4.07255	36.6011	4.07255	37.7775	4.07255	35.2265	4.07255	29.5193	4.1561	19.9596	4.07255	20.6918	4.07255	24.5454	4.07255	29.3806	4.07255	33.6127	4.07255	35.0873	4.07255	36.1475	4.07255	38.1924	4.07255	35.1762	4.07255	27.361	4.07255	21.8503		4.52301	93.1556	4.52301	94.4198	4.52301	94.5977	4.52301	86.6979	4.52301	80.2772	4.52301	81.1887	4.52301	84.0973	4.52301	86.4316	4.52301	85.9998	4.52301
4.08091	36.358	4.08091	37.6328	4.08091	34.5953	4.08091	28.7117	4.16445	20.0082	4.08091	19.8444	4.08091	23.9858	4.08091	29.2681	4.08091	33.4599	4.08091	34.5004	4.08091	35.5157	4.08091	37.6196	4.08091	34.176	4.08091	26.6547	4.08091	20.8176		4.53134	94.995	4.53134	96.2508	4.53134	96.4661	4.53134	88.6726	4.53134	82.3393	4.53134	83.0918	4.53134	85.8001	4.53134	88.3629	4.53134	88.0419	4.53134
4.08927	36.0917	4.08927	37.4071	4.08927	34.8266	4.08927	28.5306	4.1728	19.4029	4.08927	19.4448	4.08927	24.6549	4.08927	29.0402	4.08927	33.7594	4.08927	34.5251	4.08927	35.0219	4.08927	37.4464	4.08927	33.8857	4.08927	26.4378	4.08927	20.6961		4.53966	97.1314	4.53966	98.2664	4.53966	98.5287	4.53966	90.7848	4.53966	84.3972	4.53966	85.0901	4.53966	87.7652	4.53966	90.1549	4.53966	89.8211	4.53966
4.09762	36.3056	4.09762	37.7596	4.09762	34.7079	4.09762	28.9533	4.18115	19.5772	4.09762	19.7774	4.09762	24.7005	4.09762	28.8074	4.09762	34.1276	4.09762	34.3055	4.09762	34.79	4.09762	37.551	4.09762	33.4489	4.09762	26.0461	4.09762	20.4627		4.54799	99.2264	4.54799	100.438	4.54799	100.647	4.54799	93.0605	4.54799	86.5794	4.54799	87.1859	4.54799	89.7621	4.54799	92.3293	4.54799	91.8591	4.54799
4.10598	36.453	4.10598	37.578	4.10598	35.065	4.10598	28.9752	4.1895	18.8834	4.10598	19.8212	4.10598	25.5049	4.10598	28.9057	4.10598	34.3728	4.10598	34.6401	4.10598	34.5886	4.10598	37.678	4.10598	33.6042	4.10598	26.3374	4.10598	20.1975		4.55631	101.387	4.55631	102.644	4.55631	102.747	4.55631	95.2823	4.55631	88.9925	4.55631	89.3451	4.55631	91.9513	4.55631	94.2505	4.55631	93.855	4.55631
4.11433	36.2659	4.11433	37.4829	4.11433	35.0278	4.11433	29.0397	4.19785	18.3065	4.11433	19.5089	4.11433	25.6761	4.11433	28.5297	4.11433	34.3028	4.11433	34.7056	4.11433	34.5156	4.11433	37.3043	4.11433	33.2543	4.11433	25.9699	4.11433	19.8197		4.56464	103.619	4.56464	104.964	4.56464	105.088	4.56464	97.6872	4.56464	91.5698	4.56464	91.7073	4.56464	94.3376	4.56464	96.3886	4.56464	96.0134	4.56464
4.12268	35.6878	4.12268	36.9645	4.12268	34.6776	4.12268	28.9354	4.20619	17.8585	4.12268	19.3662	4.12268	25.3168	4.12268	28.1009	4.12268	33.5514	4.12268	34.749	4.12268	34.1618	4.12268	36.9117	4.12268	32.3641	4.12268	24.9127	4.12268	18.6051		4.57296	106.046	4.57296	107.57	4.57296	107.686	4.57296	100.326	4.57296	94.3912	4.57296	94.1555	4.57296	96.8346	4.57296	98.8464	4.57296	98.2656	4.57296
4.13104	33.4099	4.13104	34.685	4.13104	32.5782	4.13104	27.0278	4.21454	19.0936	4.13104	17.741	4.13104	23.7207	4.13104	26.1536	4.13104	31.4903	4.13104	32.6946	4.13104	32.0302	4.13104	34.8084	4.13104	30.2342	4.13104	23.2148	4.13104	17.2723		4.58128	108.369	4.58128	110.006	4.58128	110.135	4.58128	102.882	4.58128	96.9409	4.58128	96.7436	4.58128	99.3348	4.58128	101.295	4.58128	100.633	4.58128
4.13939	32.7815	4.13939	34.1401	4.13939	32.2849	4.13939	25.9968	4.22289	19.1683	4.13939	17.2636	4.13939	22.9089	4.13939	25.8468	4.13939	30.5103	4.13939	32.4111	4.13939	31.3363	4.13939	33.7129	4.13939	29.5418	4.13939	22.1598	4.13939	16.0774		4.5896	110.894	4.5896	112.509	4.5896	112.806	4.5896	105.533	4.5896	99.7042	4.5896	99.4838	4.5896	101.818	4.5896	103.805	4.5896	103.086	4.5896
4.14774	32.1918	4.14774	34.0193	4.14774	32.1885	4.14774	25.2757	4.23124	18.6938	4.14774	18.899	4.14774	22.8987	4.14774	25.9099	4.14774	30.1541	4.14774	32.4047	4.14774	30.7882	4.14774	33.5441	4.14774	28.9792	4.14774	21.5209	4.14774	15.0597		4.59792	113.108	4.59792	114.705	4.59792	115.072	4.59792	107.869	4.59792	102.09	4.59792	101.68	4.59792	104.106	4.59792	105.997	4.59792	105.304	4.59792
4.1561	32.4938	4.1561	34.1154	4.1561	32.8785	4.1561	25.758	4.23958	19.0748	4.1561	18.7471	4.1561	22.6918	4.1561	25.5339	4.1561	30.6251	4.1561	32.7343	4.1561	31.574	4.1561	33.4849	4.1561	28.7165	4.1561	21.6755	4.1561	15.1773		4.60625	115.429	4.60625	116.881	4.60625	117.258	4.60625	110.179	4.60625	104.352	4.60625	103.9	4.60625	106.014	4.60625	108.176	4.60625	107.339	4.60625
4.16445	32.4615	4.16445	33.9937	4.16445	32.4286	4.16445	25.4838	4.24793	19.1519	4.16445	19.301	4.16445	22.8255	4.16445	25.7842	4.16445	30.8039	4.16445	33.0886	4.16445	31.7572	4.16445	33.3929	4.16445	29.073	4.16445	21.3796	4.16445	15.4749		4.61457	117.896	4.61457	119.239	4.61457	119.649	4.61457	112.675	4.61457	106.9	4.61457	106.279	4.61457	108.374	4.61457	110.447	4.61457	109.323	4.61457
4.1728	33.6762	4.1728	34.5292	4.1728	32.6213	4.1728	26.0112	4.25627	18.8321	4.1728	19.045	4.1728	24.6515	4.1728	27.3475	4.1728	30.6753	4.1728	32.9878	4.1728	31.8841	4.1728	33.2984	4.1728	28.6719	4.1728	20.9106	4.1728	15.0304		4.62288	120.22	4.62288	121.679	4.62288	122.037	4.62288	115.201	4.62288	109.541	4.62288	108.844	4.62288	110.87	4.62288	112.845	4.62288	111.71	4.62288
4.18115	33.9633	4.18115	34.6815	4.18115	32.9805	4.18115	26.8144	4.26462	17.6838	4.18115	19.6221	4.18115	23.8964	4.18115	27.6713	4.18115	31.0168	4.18115	33.2618	4.18115	32.4486	4.18115	33.3536	4.18115	28.9502	4.18115	21.1752	4.18115	15.72		4.6312	122.776	4.6312	124.256	4.6312	124.664	4.6312	117.948	4.6312	112.346	4.6312	111.679	4.6312	113.597	4.6312	115.506	4.6312	114.288	4.6312
4.1895	32.6546	4.1895	34.0602	4.1895	32.3014	4.1895	26.2719	4.27296	17.2769	4.1895	18.4315	4.1895	23.242	4.1895	27.9108	4.1895	30.6765	4.1895	32.4157	4.1895	32.0618	4.1895	32.6474	4.1895	28.0614	4.1895	19.4722	4.1895	15.1228		4.63952	125.29	4.63952	126.789	4.63952	127.308	4.63952	120.731	4.63952	115.058	4.63952	114.393	4.63952	116.205	4.63952	118.153	4.63952	116.882	4.63952
4.19785	32.3978	4.19785	32.8567	4.19785	31.7277	4.19785	25.7288	4.2813	17.5149	4.19785	17.5	4.19785	22.3985	4.19785	27.6081	4.19785	30.2315	4.19785	31.6636	4.19785	31.5229	4.19785	32.1957	4.19785	27.3754	4.19785	18.713	4.19785	14.7889		4.64784	127.896	4.64784	129.335	4.64784	129.933	4.64784	123.383	4.64784	117.814	4.64784	117.102	4.64784	118.74	4.64784	120.733	4.64784	119.436	4.64784
4.20619	32.1982	4.20619	32.4879	4.20619	31.5557	4.20619	26.6598	4.28965	17.0177	4.20619	16.7018	4.20619	22.3072	4.20619	27.6373	4.20619	30.3946	4.20619	30.7687	4.20619	31.193	4.20619	31.9011	4.20619	27.6261	4.20619	18.4666	4.20619	15.3351		4.65616	130.913	4.65616	132.42	4.65616	132.996	4.65616	126.627	4.65616	121.007	4.65616	120.385	4.65616	121.866	4.65616	123.674	4.65616	122.63	4.65616
4.21454	34.0715	4.21454	34.3591	4.21454	33.5914	4.21454	27.0953	4.29799	16.6381	4.21454	19.071	4.21454	23.846	4.21454	28.0017	4.21454	32.1901	4.21454	32.6143	4.21454	32.8981	4.21454	33.7454	4.21454	29.2637	4.21454	19.6778	4.21454	15.8979		4.66447	134.043	4.66447	135.439	4.66447	136.206	4.66447	129.822	4.66447	124.383	4.66447	123.591	4.66447	124.952	4.66447	126.815	4.66447	125.732	4.66447
4.22289	34.3174	4.22289	34.9043	4.22289	33.784	4.22289	27.5641	4.30633	16.9913	4.22289	18.8861	4.22289	24.3686	4.22289	28.1274	4.22289	32.4934	4.22289	32.7708	4.22289	33.0645	4.22289	33.8398	4.22289	29.3783	4.22289	20.5113	4.22289	16.0775		4.67279	136.831	4.67279	138.304	4.67279	139.028	4.67279	132.856	4.67279	127.299	4.67279	126.562	4.67279	128.014	4.67279	129.718	4.67279	128.592	4.67279
4.23124	34.0723	4.23124	34.6333	4.23124	33.4934	4.23124	26.794	4.31467	17.9143	4.23124	19.3475	4.23124	23.8494	4.23124	28.2634	4.23124	32.2337	4.23124	32.4142	4.23124	32.7513	4.23124	33.3356	4.23124	28.8188	4.23124	19.8683	4.23124	16.0992		4.6811	140.202	4.6811	141.6	4.6811	142.381	4.6811	136.293	4.6811	130.76	4.6811	130.032	4.6811	131.375	4.6811	133.103	4.6811	131.849	4.6811
4.23958	33.7912	4.23958	34.3484	4.23958	33.1593	4.23958	26.4549	4.32301	16.5147	4.23958	19.6765	4.23958	24.2102	4.23958	28.3892	4.23958	32.0418	4.23958	32.1428	4.23958	32.747	4.23958	32.9838	4.23958	28.6063	4.23958	19.2836	4.23958	14.811		4.68942	143.226	4.68942	144.654	4.68942	145.506	4.68942	139.593	4.68942	134.091	4.68942	133.368	4.68942	134.811	4.68942	136.168	4.68942	134.954	4.68942
4.24793	33.9812	4.24793	34.4544	4.24793	33.1308	4.24793	26.0765	4.33135	15.6811	4.24793	19.7398	4.24793	24.7037	4.24793	28.0044	4.24793	31.9136	4.24793	31.9927	4.24793	32.8487	4.24793	32.9334	4.24793	28.35	4.24793	20.0531	4.24793	14.9873		4.69773	147.145	4.69773	148.613	4.69773	149.545	4.69773	143.851	4.69773	138.366	4.69773	137.544	4.69773	139.021	4.69773	140.228	4.69773	139.002	4.69773
4.25627	33.6804	4.25627	34.1887	4.25627	32.7473	4.25627	25.5188	4.33969	15.5803	4.25627	19.5434	4.25627	24.186	4.25627	27.528	4.25627	31.1619	4.25627	31.8356	4.25627	32.2331	4.25627	32.4088	4.25627	28.493	4.25627	18.7577	4.25627	14.8222		4.70604	150.603	4.70604	152.093	4.70604	153.098	4.70604	147.613	4.70604	142.121	4.70604	141.218	4.70604	142.631	4.70604	143.878	4.70604	142.577	4.70604
4.26462	32.6906	4.26462	32.8446	4.26462	31.8508	4.26462	23.9067	4.34803	15.3715	4.26462	18.0699	4.26462	22.7427	4.26462	26.2024	4.26462	30.3164	4.26462	30.9394	4.26462	30.979	4.26462	31.2814	4.26462	27.3863	4.26462	16.9661	4.26462	12.3532		4.71436	154.489	4.71436	156.011	4.71436	156.907	4.71436	151.544	4.71436	145.978	4.71436	145.177	4.71436	146.455	4.71436	147.77	4.71436	146.413	4.71436
4.27296	32.5271	4.27296	32.886	4.27296	31.9366	4.27296	23.5036	4.35637	16.2812	4.27296	18.0022	4.27296	22.4696	4.27296	26.325	4.27296	29.9855	4.27296	31.0733	4.27296	30.7292	4.27296	30.8548	4.27296	27.4975	4.27296	17.2064	4.27296	12.1685		4.72267	158.926	4.72267	160.371	4.72267	161.306	4.72267	156.076	4.72267	150.54	4.72267	149.715	4.72267	150.976	4.72267	152.224	4.72267	150.832	4.72267
4.2813	32.444	4.2813	33.419	4.2813	32.2564	4.2813	23.301	4.36471	15.1104	4.2813	18.732	4.2813	22.7106	4.2813	27.4407	4.2813	30.2483	4.2813	31.0168	4.2813	30.7765	4.2813	30.4303	4.2813	27.5853	4.2813	17.3367	4.2813	11.2886		4.73098	163.538	4.73098	164.959	4.73098	165.889	4.73098	160.872	4.73098	155.262	4.73098	154.384	4.73098	155.802	4.73098	157.006	4.73098	155.359	4.73098
4.28965	32.5085	4.28965	33.5341	4.28965	31.9399	4.28965	22.6639	4.37304	15.3219	4.28965	18.7652	4.28965	22.6669	4.28965	27.0847	4.28965	29.8772	4.28965	31.1241	4.28965	30.5329	4.28965	30.0385	4.28965	26.8767	4.28965	17.709	4.28965	9.83289		4.73929	169.053	4.73929	170.466	4.73929	171.278	4.73929	166.459	4.73929	160.915	4.73929	160.029	4.73929	161.403	4.73929	162.722	4.73929	160.817	4.73929
4.29799	32.0668	4.29799	33.4943	4.29799	31.2764	4.29799	22.9205	4.38138	15.8715	4.29799	18.2195	4.29799	22.2937	4.29799	26.8567	4.29799	29.4092	4.29799	30.8715	4.29799	30.2628	4.29799	29.726	4.29799	26.4785	4.29799	17.4686	4.29799	17.3302
4.30633	32.307	4.30633	33.4169	4.30633	31.3465	4.30633	22.5275	4.38972	15.5761	4.30633	19.2755	4.30633	22.6578	4.30633	27.504	4.30633	29.8822	4.30633	30.9692	4.30633	30.3804	4.30633	29.8516	4.30633	26.6616	4.30633	17.3025	4.30633	16.9835		5.61649	57.5979	5.61649	55.2655	5.61649	53.6131	5.61649	55.3235	5.61649	59.2828	5.61649	55.4099	5.61649	49.2231	5.61649	46.5774	5.61649	46.9525	5.61649
4.31467	32.7634	4.31467	33.4127	4.31467	31.2556	4.31467	22.356	4.39805	15.9683	4.31467	19.1475	4.31467	22.7352	4.31467	27.2363	4.31467	29.8903	4.31467	31.0783	4.31467	30.545	4.31467	30.2231	4.31467	27.0575	4.31467	17.0403	4.31467	10.6021		5.62473	56.5901	5.62473	54.4249	5.62473	52.4711	5.62473	54.4869	5.62473	58.5336	5.62473	54.5544	5.62473	48.2291	5.62473	45.8081	5.62473	46.1306	5.62473
4.32301	32.5124	4.32301	33.6302	4.32301	31.0703	4.32301	22.0219	4.40639	16.0094	4.32301	18.9619	4.32301	21.9874	4.32301	27.2471	4.32301	29.457	4.32301	30.9431	4.32301	30.3628	4.32301	30.049	4.32301	26.254	4.32301	17.9126	4.32301	11.1944		5.63297	56.0656	5.63297	53.8966	5.63297	52.0457	5.63297	53.9413	5.63297	57.8776	5.63297	53.8858	5.63297	47.5049	5.63297	45.0811	5.63297	45.495	5.63297
4.33135	32.035	4.33135	33.007	4.33135	30.8953	4.33135	21.6543	4.41472	16.5787	4.33135	18.5132	4.33135	21.6516	4.33135	27.6879	4.33135	29.5286	4.33135	30.7494	4.33135	30.0024	4.33135	29.1916	4.33135	25.855	4.33135	17.7605	4.33135	10.496		5.6412	55.3575	5.6412	53.0749	5.6412	51.3957	5.6412	53.244	5.6412	57.2353	5.6412	53.0143	5.6412	46.7078	5.6412	44.0769	5.6412	44.599	5.6412
4.33969	31.9489	4.33969	32.85	4.33969	30.8417	4.33969	21.532	4.42305	16.5903	4.33969	18.0744	4.33969	22.0697	4.33969	27.6689	4.33969	29.9167	4.33969	30.2623	4.33969	29.9648	4.33969	29.1296	4.33969	25.1382	4.33969	17.0317	4.33969	10.1041		5.64944	54.7998	5.64944	52.5386	5.64944	50.6681	5.64944	52.5826	5.64944	56.6564	5.64944	52.4355	5.64944	46.1062	5.64944	43.3582	5.64944	43.9394	5.64944
4.34803	31.6168	4.34803	32.7777	4.34803	30.3109	4.34803	20.9448	4.43139	16.2021	4.34803	18.0536	4.34803	22.2901	4.34803	27.895	4.34803	29.5756	4.34803	29.9562	4.34803	29.8965	4.34803	29.2525	4.34803	24.9824	4.34803	16.3981	4.34803	9.33375		5.65768	53.9897	5.65768	51.8429	5.65768	49.8724	5.65768	51.6716	5.65768	55.9831	5.65768	51.8175	5.65768	45.3166	5.65768	42.6777	5.65768	43.0095	5.65768
4.35637	31.8597	4.35637	33.0332	4.35637	30.2534	4.35637	20.8063	4.43972	15.2494	4.35637	18.7562	4.35637	22.7362	4.35637	27.4456	4.35637	29.833	4.35637	29.878	4.35637	29.6693	4.35637	29.2595	4.35637	24.9111	4.35637	15.8379	4.35637	9.70356		5.66591	52.9025	5.66591	50.7682	5.66591	49.03	5.66591	50.8416	5.66591	54.8476	5.66591	50.8986	5.66591	44.0922	5.66591	41.6254	5.66591	42.0051	5.66591
4.36471	31.9053	4.36471	32.9659	4.36471	30.0079	4.36471	20.6834	4.44805	16.3395	4.36471	18.8379	4.36471	22.7249	4.36471	27.1081	4.36471	29.7631	4.36471	29.8254	4.36471	29.1513	4.36471	29.4715	4.36471	24.5483	4.36471	15.6716	4.36471	9.42484		5.67414	52.2432	5.67414	49.9002	5.67414	48.4158	5.67414	50.1799	5.67414	54.3853	5.67414	50.0661	5.67414	43.4623	5.67414	41.1144	5.67414	41.4472	5.67414
4.37304	31.848	4.37304	32.7621	4.37304	29.9498	4.37304	20.467	4.45638	16.2578	4.37304	18.5103	4.37304	22.9446	4.37304	26.8035	4.37304	29.9564	4.37304	29.5908	4.37304	28.8926	4.37304	29.6005	4.37304	24.7252	4.37304	15.415	4.37304	9.46697		5.68238	51.8257	5.68238	49.706	5.68238	47.729	5.68238	49.7495	5.68238	54.0437	5.68238	49.5971	5.68238	43.0735	5.68238	40.7098	5.68238	41.1432	5.68238
4.38138	31.7685	4.38138	32.5015	4.38138	29.8859	4.38138	19.6787	4.46471	16.3512	4.38138	18.1685	4.38138	22.8046	4.38138	26.8352	4.38138	29.9125	4.38138	29.4879	4.38138	28.5496	4.38138	29.0743	4.38138	24.3012	4.38138	14.6813	4.38138	8.13377		5.69061	51.215	5.69061	48.9252	5.69061	47.2588	5.69061	49.1806	5.69061	53.4235	5.69061	49.1919	5.69061	42.3782	5.69061	40.1262	5.69061	40.6309	5.69061
4.38972	31.4388	4.38972	32.2602	4.38972	29.6554	4.38972	19.131	4.47304	15.8343	4.38972	17.3914	4.38972	21.9125	4.38972	26.048	4.38972	29.5891	4.38972	29.5858	4.38972	28.1739	4.38972	28.7883	4.38972	23.8168	4.38972	14.1413	4.38972	7.92576		5.69884	50.6998	5.69884	48.1401	5.69884	46.7191	5.69884	48.4464	5.69884	52.7905	5.69884	48.5224	5.69884	41.7544	5.69884	39.3185	5.69884	39.6963	5.69884
4.39805	31.3891	4.39805	32.6116	4.39805	29.7464	4.39805	19.649	4.48137	15.0144	4.39805	18.009	4.39805	22.7375	4.39805	26.6933	4.39805	29.8912	4.39805	29.8993	4.39805	28.5699	4.39805	28.7322	4.39805	23.4825	4.39805	15.0132	4.39805	9.0815		5.70707	50.0365	5.70707	47.2277	5.70707	45.9014	5.70707	47.4077	5.70707	51.8948	5.70707	47.5167	5.70707	40.97	5.70707	38.3827	5.70707	38.7196	5.70707
4.40639	31.3131	4.40639	32.362	4.40639	29.6067	4.40639	20.0338	4.4897	15.6761	4.40639	17.969	4.40639	23.5622	4.40639	26.4912	4.40639	30.0169	4.40639	30.12	4.40639	28.092	4.40639	28.7729	4.40639	23.5914	4.40639	14.4007	4.40639	8.96977		5.7153	49.0111	5.7153	46.4158	5.7153	45.16	5.7153	46.5986	5.7153	51.1607	5.7153	46.8363	5.7153	40.1352	5.7153	37.6606	5.7153	37.9711	5.7153
4.41472	31.3911	4.41472	32.4804	4.41472	29.6019	4.41472	20.3474	4.49803	15.0044	4.41472	18.03	4.41472	23.3942	4.41472	26.1229	4.41472	29.4931	4.41472	29.619	4.41472	27.6524	4.41472	28.5338	4.41472	23.1141	4.41472	13.6944	4.41472	8.09251		5.72353	48.1752	5.72353	45.5977	5.72353	44.2405	5.72353	45.9709	5.72353	50.2103	5.72353	46.0475	5.72353	39.4487	5.72353	36.9844	5.72353	37.3257	5.72353
4.42305	31.5005	4.42305	32.6972	4.42305	29.4337	4.42305	20.3001	4.50636	15.0299	4.42305	18.6931	4.42305	23.2138	4.42305	26.1414	4.42305	29.6571	4.42305	30.0977	4.42305	27.5759	4.42305	28.7454	4.42305	22.7789	4.42305	14.5248	4.42305	8.60234		5.73176	47.3897	5.73176	44.8172	5.73176	43.5122	5.73176	45.2208	5.73176	49.3041	5.73176	45.2707	5.73176	38.5576	5.73176	36.0967	5.73176	36.4402	5.73176
4.43139	31.8007	4.43139	32.8301	4.43139	29.6131	4.43139	20.2177	4.51469	15.5674	4.43139	18.4435	4.43139	22.7466	4.43139	25.7957	4.43139	29.5908	4.43139	30.2529	4.43139	27.5152	4.43139	28.5368	4.43139	22.567	4.43139	14.4859	4.43139	8.80068		5.73999	46.8851	5.73999	44.3348	5.73999	43.1731	5.73999	44.6669	5.73999	48.821	5.73999	44.6848	5.73999	38.0727	5.73999	35.516	5.73999	35.9283	5.73999
4.43972	31.5781	4.43972	32.3837	4.43972	29.4674	4.43972	20.2024	4.52301	15.0678	4.43972	17.436	4.43972	22.6293	4.43972	25.842	4.43972	29.2183	4.43972	30.0575	4.43972	27.5398	4.43972	28.7884	4.43972	21.7006	4.43972	14.0623	4.43972	8.83071		5.74822	46.4582	5.74822	43.8574	5.74822	42.471	5.74822	43.8256	5.74822	48.2566	5.74822	43.9188	5.74822	37.6333	5.74822	34.7539	5.74822	35.415	5.74822
4.44805	31.9761	4.44805	32.8884	4.44805	29.8429	4.44805	20.3363	4.53134	14.5443	4.44805	17.8811	4.44805	23.4756	4.44805	26.0614	4.44805	29.4237	4.44805	30.647	4.44805	28.1091	4.44805	29.0372	4.44805	21.9834	4.44805	14.8294	4.44805	10.8556		5.75644	45.8595	5.75644	43.1447	5.75644	41.669	5.75644	43.0391	5.75644	47.2557	5.75644	42.993	5.75644	36.5656	5.75644	33.9134	5.75644	34.5115	5.75644
4.45638	31.9319	4.45638	32.9744	4.45638	29.9079	4.45638	20.335	4.53966	14.2932	4.45638	17.9816	4.45638	23.602	4.45638	26.3366	4.45638	29.0398	4.45638	30.5713	4.45638	28.2864	4.45638	28.8718	4.45638	21.8613	4.45638	13.8302	4.45638	11.5768		5.76467	45.2331	5.76467	42.2264	5.76467	41.1048	5.76467	42.2139	5.76467	46.4112	5.76467	42.0961	5.76467	35.6116	5.76467	33.2041	5.76467	33.6192	5.76467
4.46471	32.2153	4.46471	33.0397	4.46471	30.0853	4.46471	20.7852	4.54799	14.1961	4.46471	18.5366	4.46471	24.1621	4.46471	26.4773	4.46471	29.3956	4.46471	30.5409	4.46471	28.6515	4.46471	29.1058	4.46471	22.3663	4.46471	14.2696	4.46471	12.4894		5.77289	44.6125	5.77289	41.6966	5.77289	40.3371	5.77289	41.2839	5.77289	45.6301	5.77289	41.2568	5.77289	34.9493	5.77289	32.6313	5.77289	32.5958	5.77289
4.47304	31.837	4.47304	32.6606	4.47304	29.7843	4.47304	20.6199	4.55631	14.4704	4.47304	18.5234	4.47304	23.9537	4.47304	26.3473	4.47304	28.9367	4.47304	29.609	4.47304	28.2998	4.47304	28.7233	4.47304	21.7707	4.47304	13.4602	4.47304	12.2393		5.78112	43.82	5.78112	41.0092	5.78112	39.6163	5.78112	40.3851	5.78112	44.6381	5.78112	40.4163	5.78112	34.3378	5.78112	31.9174	5.78112	32.0495	5.78112
4.48137	31.5817	4.48137	32.2921	4.48137	29.7158	4.48137	20.2689	4.56464	13.3591	4.48137	18.1773	4.48137	23.0189	4.48137	25.8875	4.48137	28.5427	4.48137	28.9942	4.48137	27.3572	4.48137	28.0061	4.48137	21.4674	4.48137	11.8597	4.48137	11.7995		5.78934	43.4126	5.78934	40.7607	5.78934	39.6518	5.78934	40.1114	5.78934	44.2075	5.78934	40.2801	5.78934	34.0156	5.78934	31.6953	5.78934	32.1568	5.78934
4.4897	31.9926	4.4897	32.4316	4.4897	29.898	4.4897	19.9248	4.57296	12.3774	4.4897	18.6098	4.4897	22.5401	4.4897	26.2716	4.4897	28.5171	4.4897	28.656	4.4897	27.7364	4.4897	28.1229	4.4897	21.9433	4.4897	12.9762	4.4897	10.3722		5.79756	42.7117	5.79756	39.8544	5.79756	38.6319	5.79756	39.0756	5.79756	42.9228	5.79756	39.107	5.79756	33.1082	5.79756	31.019	5.79756	31.4225	5.79756
4.49803	31.6588	4.49803	32.3895	4.49803	29.6862	4.49803	18.7858	4.58128	11.8084	4.49803	18.1506	4.49803	22.4594	4.49803	26.0447	4.49803	28.6353	4.49803	28.5698	4.49803	27.8198	4.49803	28.6672	4.49803	21.8897	4.49803	12.7254	4.49803	10.0583		5.80579	41.6715	5.80579	38.7391	5.80579	37.7729	5.80579	37.6331	5.80579	41.7219	5.80579	37.9458	5.80579	31.7963	5.80579	29.9756	5.80579	30.5089	5.80579
4.50636	31.8352	4.50636	32.778	4.50636	30.0132	4.50636	18.8904	4.5896	11.225	4.50636	17.9484	4.50636	22.6199	4.50636	26.2803	4.50636	28.4388	4.50636	28.1203	4.50636	28.1371	4.50636	28.7234	4.50636	22.5687	4.50636	13.167	4.50636	9.22609		5.81401	40.5848	5.81401	37.7073	5.81401	36.5134	5.81401	36.3821	5.81401	40.4579	5.81401	36.6333	5.81401	30.7519	5.81401	29.2012	5.81401	29.7543	5.81401
4.51469	31.7284	4.51469	32.7815	4.51469	30.18	4.51469	18.6666	4.59792	9.68868	4.51469	18.1127	4.51469	23.1027	4.51469	26.3312	4.51469	28.6063	4.51469	28.4243	4.51469	28.3196	4.51469	28.3998	4.51469	23.1816	4.51469	13.8494	4.51469	10.022
4.52301	31.6615	4.52301	32.8284	4.52301	30.1521	4.52301	18.039	4.60625	9.96571	4.52301	18.6489	4.52301	23.4766	4.52301	26.2619	4.52301	28.8326	4.52301	28.5613	4.52301	27.877	4.52301	27.6858	4.52301	23.5116	4.52301	14.1181	4.52301	10.1027
4.53134	31.0828	4.53134	31.921	4.53134	29.3425	4.53134	17.4218	4.61457	10.0366	4.53134	17.7639	4.53134	22.8846	4.53134	25.3971	4.53134	28.5175	4.53134	27.8473	4.53134	27.2899	4.53134	27.5632	4.53134	23.1596	4.53134	13.1076	4.53134	7.73138
4.53966	30.9479	4.53966	31.4186	4.53966	29.0754	4.53966	17.003	4.62288	8.43855	4.53966	17.3523	4.53966	22.5259	4.53966	25.4085	4.53966	28.8091	4.53966	27.7935	4.53966	27.2182	4.53966	27.5211	4.53966	23.1286	4.53966	13.8997	4.53966	7.78247
4.54799	30.5473	4.54799	31.0973	4.54799	29.0361	4.54799	16.3238	4.6312	7.05011	4.54799	17.083	4.54799	22.2563	4.54799	25.4483	4.54799	28.29	4.54799	27.3035	4.54799	26.744	4.54799	27.2083	4.54799	22.654	4.54799	13.3409	4.54799	8.62343
4.55631	30.7611	4.55631	31.309	4.55631	28.9648	4.55631	16.2963	4.63952	5.51269	4.55631	17.2492	4.55631	23.1452	4.55631	25.8744	4.55631	28.3304	4.55631	27.9039	4.55631	27.4672	4.55631	27.9101	4.55631	23.5471	4.55631	13.6926	4.55631	8.46137
4.56464	30.6884	4.56464	31.2855	4.56464	28.8067	4.56464	16.1765	4.64784	6.78269	4.56464	17.7586	4.56464	23.9091	4.56464	25.721	4.56464	28.5709	4.56464	27.8375	4.56464	28.1065	4.56464	28.3209	4.56464	23.6099	4.56464	14.3005	4.56464	8.87964
4.57296	30.7685	4.57296	30.6921	4.57296	28.5461	4.57296	16.1969	4.65616	6.83349	4.57296	17.3624	4.57296	24.1115	4.57296	25.724	4.57296	28.8021	4.57296	28.2792	4.57296	28.1142	4.57296	28.3409	4.57296	23.289	4.57296	13.6523	4.57296	10.3429
4.58128	30.9798	4.58128	30.7157	4.58128	28.5273	4.58128	16.6107	4.66447	8.4048	4.58128	17.7272	4.58128	24.0377	4.58128	25.512	4.58128	28.5272	4.58128	28.4561	4.58128	28.1899	4.58128	27.8347	4.58128	23.2169	4.58128	14.0568	4.58128	11.0872
4.5896	30.4183	4.5896	29.938	4.5896	28.2389	4.5896	15.7837	4.67279	7.99298	4.5896	16.6296	4.5896	23.7351	4.5896	25.0022	4.5896	28.09	4.5896	28.1353	4.5896	27.1747	4.5896	26.9508	4.5896	22.0791	4.5896	13.2032	4.5896	9.80845
4.59792	30.6668	4.59792	30.0533	4.59792	28.0401	4.59792	15.4783	4.6811	9.01336	4.59792	16.5203	4.59792	23.4669	4.59792	24.8313	4.59792	27.9038	4.59792	27.5402	4.59792	27.0258	4.59792	27.2136	4.59792	21.7063	4.59792	12.0976	4.59792	9.39272
4.60625	30.5179	4.60625	29.9212	4.60625	27.8146	4.60625	15.8499	4.68942	11.5553	4.60625	16.6075	4.60625	22.4478	4.60625	24.5486	4.60625	27.7541	4.60625	27.0639	4.60625	27.0813	4.60625	27.5356	4.60625	22.2744	4.60625	12.5106	4.60625	9.46769
4.61457	30.8448	4.61457	30.8592	4.61457	28.237	4.61457	16.5411	4.69773	11.4537	4.61457	17.7162	4.61457	22.3392	4.61457	25.5154	4.61457	28.2126	4.61457	27.6007	4.61457	27.7713	4.61457	27.4729	4.61457	22.8364	4.61457	11.2926	4.61457	11.9177
4.62288	31.3151	4.62288	31.1699	4.62288	28.5474	4.62288	16.331	4.70604	11.2334	4.62288	18.0734	4.62288	23.1371	4.62288	25.4418	4.62288	28.2903	4.62288	27.8508	4.62288	27.7453	4.62288	27.5027	4.62288	22.5808	4.62288	12.713	4.62288	11.6406
4.6312	31.5142	4.6312	31.3598	4.6312	28.3986	4.6312	15.4456	4.71436	11.3951	4.6312	18.2767	4.6312	22.8317	4.6312	24.9109	4.6312	28.2469	4.6312	27.8977	4.6312	27.7959	4.6312	27.7737	4.6312	22.3676	4.6312	13.1154	4.6312	10.8271
4.63952	31.599	4.63952	31.3781	4.63952	28.4611	4.63952	15.3405	4.72267	12.3275	4.63952	18.0463	4.63952	22.4998	4.63952	24.7252	4.63952	28.3166	4.63952	27.7042	4.63952	27.2703	4.63952	27.4396	4.63952	21.827	4.63952	13.914	4.63952	10.8867
4.64784	31.7858	4.64784	31.3035	4.64784	28.211	4.64784	14.9216	4.73098	12.2632	4.64784	17.0753	4.64784	22.357	4.64784	24.7904	4.64784	28.2509	4.64784	27.7706	4.64784	26.8509	4.64784	27.0803	4.64784	21.8398	4.64784	13.8015	4.64784	10.9518
4.65616	31.5703	4.65616	31.9558	4.65616	28.2951	4.65616	14.6296	4.73929	12.3503	4.65616	17.3887	4.65616	22.47	4.65616	24.5708	4.65616	27.981	4.65616	27.5449	4.65616	27.05	4.65616	27.0949	4.65616	22.3081	4.65616	14.0533	4.65616	11.9288
4.66447	31.8337	4.66447	32.2552	4.66447	28.2889	4.66447	14.4191	4.7476	12.6717	4.66447	17.516	4.66447	22.4161	4.66447	24.3672	4.66447	28.0612	4.66447	28.0001	4.66447	27.1317	4.66447	27.1469	4.66447	22.4633	4.66447	14.5508	4.66447	11.9761
4.67279	31.653	4.67279	31.9239	4.67279	27.862	4.67279	13.8236	4.75591	12.0236	4.67279	17.4052	4.67279	22.4766	4.67279	24.4766	4.67279	27.7605	4.67279	27.7557	4.67279	27.2705	4.67279	27.3716	4.67279	22.6386	4.67279	13.5605	4.67279	11.9738
4.6811	31.7881	4.6811	32.3092	4.6811	28.6137	4.6811	15.5411	4.76422	11.2637	4.6811	17.6116	4.6811	23.3435	4.6811	25.3607	4.6811	28.219	4.6811	28.2746	4.6811	27.8895	4.6811	27.8132	4.6811	23.3019	4.6811	14.986	4.6811	12.9055
4.68942	32.2362	4.68942	33.1958	4.68942	29.2017	4.68942	16.6143	4.77253	10.5692	4.68942	18.6138	4.68942	24.7848	4.68942	26.3666	4.68942	28.8996	4.68942	29.3015	4.68942	28.9866	4.68942	28.748	4.68942	23.2216	4.68942	16.4469	4.68942	14.6528
4.69773	31.7266	4.69773	32.6015	4.69773	28.9091	4.69773	15.378	4.78084	10.3957	4.69773	17.9343	4.69773	24.8301	4.69773	25.5531	4.69773	28.0204	4.69773	28.659	4.69773	28.3251	4.69773	28.2819	4.69773	22.626	4.69773	15.9336	4.69773	13.8658
4.70604	31.5822	4.70604	32.7219	4.70604	28.8265	4.70604	16.015	4.78914	9.64002	4.70604	17.76	4.70604	23.9334	4.70604	25.5113	4.70604	27.8446	4.70604	28.618	4.70604	28.5962	4.70604	28.4205	4.70604	22.8686	4.70604	15.8135	4.70604	14.738
4.71436	31.6377	4.71436	32.9235	4.71436	28.5787	4.71436	15.7187	4.79745	10.2695	4.71436	17.308	4.71436	23.8066	4.71436	25.6449	4.71436	27.8614	4.71436	28.8973	4.71436	28.6052	4.71436	28.2918	4.71436	22.6398	4.71436	15.5717	4.71436	15.0208
4.72267	31.8905	4.72267	33.2904	4.72267	28.8969	4.72267	16.3343	4.80575	8.74532	4.72267	17.8717	4.72267	23.947	4.72267	25.6984	4.72267	27.9591	4.72267	29.1579	4.72267	28.7869	4.72267	28.288	4.72267	23.0915	4.72267	16.4298	4.72267	15.494
4.73098	31.9806	4.73098	33.3161	4.73098	29.4427	4.73098	16.3536	4.81406	9.93736	4.73098	18.4732	4.73098	23.9122	4.73098	25.7251	4.73098	27.6857	4.73098	29.0571	4.73098	29.0286	4.73098	28.2376	4.73098	23.0749	4.73098	16.7378	4.73098	15.5063
4.73929	31.4563	4.73929	33.1633	4.73929	29.2907	4.73929	15.6747	4.82236	10.999	4.73929	17.9557	4.73929	22.784	4.73929	25.3758	4.73929	27.287	4.73929	28.4532	4.73929	28.2441	4.73929	27.6532	4.73929	22.5433	4.73929	16.7153	4.73929	14.9559
4.7476	31.5754	4.7476	32.7469	4.7476	29.3166	4.7476	15.7977	4.83067	10.26	4.7476	18.0541	4.7476	22.9467	4.7476	25.939	4.7476	27.3131	4.7476	28.3372	4.7476	27.9449	4.7476	28.0616	4.7476	22.4889	4.7476	17.0603	4.7476	16.1911
4.75591	31.8382	4.75591	33.0064	4.75591	29.4133	4.75591	16.2488	4.83897	9.58502	4.75591	18.2514	4.75591	23.067	4.75591	25.9449	4.75591	27.3446	4.75591	28.7434	4.75591	28.2982	4.75591	27.7276	4.75591	23.1597	4.75591	17.6005	4.75591	16.1864
4.76422	31.6182	4.76422	32.436	4.76422	28.4952	4.76422	14.7583	4.84727	9.90533	4.76422	18.6555	4.76422	22.0828	4.76422	25.4284	4.76422	26.9214	4.76422	28.4523	4.76422	27.904	4.76422	27.5038	4.76422	22.7841	4.76422	17.3414	4.76422	16.8525
4.77253	31.1705	4.77253	31.34	4.77253	27.8182	4.77253	12.4448	4.85558	10.6261	4.77253	17.2383	4.77253	21.2108	4.77253	24.582	4.77253	26.0047	4.77253	27.4545	4.77253	26.8086	4.77253	26.2185	4.77253	22.2292	4.77253	15.9467	4.77253	16.1448
4.78084	31.6647	4.78084	31.56	4.78084	28.2319	4.78084	13.3474	4.86388	10.6509	4.78084	18.0097	4.78084	21.2728	4.78084	25.0475	4.78084	26.9087	4.78084	27.695	4.78084	27.2788	4.78084	26.9	4.78084	22.7088	4.78084	16.1295	4.78084	16.4788
4.78914	31.6173	4.78914	31.7562	4.78914	28.4541	4.78914	12.7888	4.87218	11.059	4.78914	18.5948	4.78914	21.8199	4.78914	25.4262	4.78914	26.9484	4.78914	27.7352	4.78914	27.5404	4.78914	26.7566	4.78914	22.9711	4.78914	16.3753	4.78914	16.1471
4.79745	31.6427	4.79745	31.6674	4.79745	28.5267	4.79745	13.2007	4.88048	11.733	4.79745	18.5932	4.79745	22.3909	4.79745	25.2808	4.79745	27.0286	4.79745	27.6099	4.79745	27.7603	4.79745	26.9109	4.79745	23.4177	4.79745	17.2994	4.79745	16.609
4.80575	31.4221	4.80575	31.5169	4.80575	27.8998	4.80575	11.4507	4.88878	11.4644	4.80575	17.8153	4.80575	22.21	4.80575	24.9415	4.80575	26.9445	4.80575	27.4804	4.80575	27.5735	4.80575	26.6103	4.80575	23.081	4.80575	16.8822	4.80575	15.8113
4.81406	31.9791	4.81406	32.217	4.81406	28.2916	4.81406	11.813	4.89707	10.0725	4.81406	18.2274	4.81406	22.9158	4.81406	25.8706	4.81406	27.6815	4.81406	28.4584	4.81406	28.0985	4.81406	27.9322	4.81406	24.1925	4.81406	17.0229	4.81406	16.757
4.82236	32.3588	4.82236	32.3179	4.82236	28.4995	4.82236	11.0243	4.90537	8.42318	4.82236	18.6417	4.82236	23.6226	4.82236	25.7879	4.82236	28.1307	4.82236	28.7699	4.82236	28.5622	4.82236	28.4003	4.82236	24.6305	4.82236	18.9076	4.82236	16.7792
4.83067	32.4532	4.83067	32.3913	4.83067	28.7699	4.83067	10.9982	4.91367	7.48044	4.83067	18.6974	4.83067	23.597	4.83067	26.0294	4.83067	28.918	4.83067	28.7586	4.83067	28.7803	4.83067	28.8691	4.83067	25.0823	4.83067	19.328	4.83067	16.4243
4.83897	32.4953	4.83897	32.54	4.83897	28.8055	4.83897	10.7681	4.92197	7.17274	4.83897	18.6813	4.83897	23.124	4.83897	25.7284	4.83897	28.92	4.83897	28.4616	4.83897	28.8945	4.83897	29.099	4.83897	24.5269	4.83897	20.1424	4.83897	16.8512
4.84727	32.8029	4.84727	33.3121	4.84727	29.6204	4.84727	12.6024	4.93026	5.38575	4.84727	19.0691	4.84727	23.3985	4.84727	26.1822	4.84727	29.4959	4.84727	28.9331	4.84727	29.299	4.84727	29.5233	4.84727	25.1881	4.84727	21.3286	4.84727	17.3193
4.85558	33.009	4.85558	33.7658	4.85558	29.8483	4.85558	13.3141	4.93856	6.093	4.85558	19.4959	4.85558	23.186	4.85558	26.4389	4.85558	29.8396	4.85558	28.8818	4.85558	29.6793	4.85558	30.0971	4.85558	25.3322	4.85558	21.916	4.85558	17.7969
4.86388	33.1953	4.86388	34.0524	4.86388	30.0407	4.86388	13.2769	4.94685	6.89893	4.86388	19.0866	4.86388	23.3818	4.86388	26.4914	4.86388	29.659	4.86388	28.6527	4.86388	29.7871	4.86388	29.9757	4.86388	25.4541	4.86388	21.8945	4.86388	18.1557
4.87218	33.5516	4.87218	34.3829	4.87218	29.998	4.87218	12.9776	4.95515	7.69356	4.87218	18.5076	4.87218	23.3335	4.87218	26.4642	4.87218	29.9333	4.87218	28.4918	4.87218	29.6435	4.87218	30.4983	4.87218	25.5985	4.87218	22.3243	4.87218	18.7968
4.88048	33.659	4.88048	34.7577	4.88048	30.3406	4.88048	14.2978	4.96344	7.16734	4.88048	19.4855	4.88048	23.2581	4.88048	26.8023	4.88048	30.3539	4.88048	28.7728	4.88048	29.7599	4.88048	30.7933	4.88048	26.0325	4.88048	22.3982	4.88048	19.3115
4.88878	33.8758	4.88878	34.7403	4.88878	31.0639	4.88878	15.1705	4.97173	7.62039	4.88878	19.855	4.88878	23.567	4.88878	27.304	4.88878	30.5905	4.88878	28.9701	4.88878	30.2991	4.88878	31.2437	4.88878	26.3946	4.88878	21.5603	4.88878	19.9308
4.89707	33.4029	4.89707	34.5282	4.89707	30.6276	4.89707	14.9178	4.98003	7.38907	4.89707	18.8261	4.89707	23.2241	4.89707	26.3225	4.89707	30.1736	4.89707	28.3617	4.89707	29.9104	4.89707	30.8767	4.89707	26.0729	4.89707	22.7942	4.89707	19.8894
4.90537	33.7867	4.90537	34.6512	4.90537	30.8441	4.90537	15.2333	4.98832	6.76405	4.90537	18.1731	4.90537	22.9128	4.90537	26.6991	4.90537	30.0637	4.90537	28.513	4.90537	29.7005	4.90537	30.7113	4.90537	25.9197	4.90537	22.6946	4.90537	21.0117
4.91367	33.508	4.91367	34.5469	4.91367	30.4491	4.91367	14.639	4.99661	4.41058	4.91367	17.0577	4.91367	22.286	4.91367	25.9391	4.91367	29.3026	4.91367	28.0904	4.91367	29.7818	4.91367	29.6753	4.91367	25.6588	4.91367	21.7668	4.91367	21.1583
4.92197	34.0509	4.92197	34.6883	4.92197	30.8705	4.92197	15.0407	5.0049	6.51793	4.92197	17.4333	4.92197	22.3815	4.92197	26.1787	4.92197	29.8652	4.92197	28.4778	4.92197	30.0436	4.92197	30.1675	4.92197	25.9679	4.92197	21.8486	4.92197	21.5639
4.93026	34.4265	4.93026	34.7143	4.93026	30.8846	4.93026	14.2214	5.01319	9.23827	4.93026	17.1089	4.93026	22.6572	4.93026	25.7104	4.93026	29.6601	4.93026	28.4424	4.93026	29.8082	4.93026	29.8772	4.93026	25.8924	4.93026	21.9489	4.93026	22.2275
4.93856	34.9345	4.93856	35.0788	4.93856	30.8394	4.93856	14.6277	5.02148	7.23942	4.93856	16.6993	4.93856	23.1943	4.93856	25.9866	4.93856	30.1087	4.93856	29.0962	4.93856	30.1176	4.93856	30.3253	4.93856	26.4427	4.93856	22.6689	4.93856	21.6059
4.94685	35.0435	4.94685	35.2855	4.94685	30.8122	4.94685	15.1989	5.02977	6.74215	4.94685	16.3707	4.94685	23.4855	4.94685	25.96	4.94685	30.1728	4.94685	29.6465	4.94685	30.2632	4.94685	30.7974	4.94685	26.7653	4.94685	23.3885	4.94685	22.3157
4.95515	35.1592	4.95515	35.4421	4.95515	30.9931	4.95515	15.3663	5.03805	6.65215	4.95515	16.0062	4.95515	23.9869	4.95515	26.2629	4.95515	30.2126	4.95515	30.2361	4.95515	30.6227	4.95515	30.8179	4.95515	27.1597	4.95515	23.458	4.95515	23.132
4.96344	35.5524	4.96344	35.4141	4.96344	31.1174	4.96344	12.8857	5.04634	5.93387	4.96344	15.5352	4.96344	23.8394	4.96344	26.2763	4.96344	30.3529	4.96344	30.622	4.96344	30.8764	4.96344	30.9175	4.96344	27.5834	4.96344	24.3388	4.96344	23.7293
4.97173	36.031	4.97173	35.7565	4.97173	31.0573	4.97173	12.6412	5.05463	6.1894	4.97173	14.9995	4.97173	23.5733	4.97173	26.0412	4.97173	30.2982	4.97173	30.6273	4.97173	30.5473	4.97173	30.6007	4.97173	27.973	4.97173	24.1587	4.97173	24.0829
4.98003	36.1018	4.98003	35.4476	4.98003	31.3344	4.98003	11.617	5.06291	6.78348	4.98003	15.5332	4.98003	22.8677	4.98003	25.9949	4.98003	30.1329	4.98003	30.5772	4.98003	30.5546	4.98003	30.4267	4.98003	27.9923	4.98003	23.9803	4.98003	24.4144
4.98832	36.052	4.98832	35.4899	4.98832	31.0615	4.98832	13.2475	5.0712	7.90047	4.98832	15.0775	4.98832	23.1233	4.98832	25.7559	4.98832	29.6932	4.98832	30.5875	4.98832	30.4495	4.98832	30.934	4.98832	28.4083	4.98832	24.0939	4.98832	24.6622
4.99661	36.3517	4.99661	35.8744	4.99661	31.5451	4.99661	13.4327	5.07948	10.1446	4.99661	15.6325	4.99661	23.6959	4.99661	26.1725	4.99661	29.6957	4.99661	30.4784	4.99661	30.4224	4.99661	31.5996	4.99661	29.0272	4.99661	25.2279	4.99661	25.6733
5.0049	36.442	5.0049	36.6544	5.0049	31.8068	5.0049	12.0408	5.08777	10.0577	5.0049	16.3059	5.0049	24.2575	5.0049	26.9512	5.0049	30.2386	5.0049	31.0441	5.0049	30.8937	5.0049	31.6095	5.0049	29.5276	5.0049	25.9382	5.0049	26.1849
5.01319	36.1307	5.01319	36.5516	5.01319	31.9987	5.01319	14.4719	5.09605	6.83643	5.01319	15.8184	5.01319	24.0881	5.01319	27.0447	5.01319	30.3428	5.01319	31.0355	5.01319	30.9657	5.01319	31.6785	5.01319	29.2788	5.01319	25.8594	5.01319	25.4738
5.02148	35.9883	5.02148	36.645	5.02148	32.4302	5.02148	12.2884	5.10433	8.09623	5.02148	15.9925	5.02148	23.5644	5.02148	27.0833	5.02148	29.9163	5.02148	31.1283	5.02148	30.528	5.02148	31.2797	5.02148	29.2883	5.02148	25.8295	5.02148	25.7997
5.02977	36.2578	5.02977	36.7764	5.02977	32.6091	5.02977	14.3078	5.11261	7.83369	5.02977	15.7356	5.02977	23.0812	5.02977	27.0708	5.02977	29.7782	5.02977	31.2864	5.02977	30.731	5.02977	31.3141	5.02977	29.9818	5.02977	26.3382	5.02977	26.4359
5.03805	36.8288	5.03805	36.8877	5.03805	33.112	5.03805	14.3983	5.12089	8.36773	5.03805	16.7617	5.03805	22.974	5.03805	27.0449	5.03805	30.0146	5.03805	31.5418	5.03805	30.6468	5.03805	31.546	5.03805	30.0598	5.03805	26.3919	5.03805	27.158
5.04634	37.2516	5.04634	37.4105	5.04634	33.682	5.04634	15.1712	5.12917	8.61635	5.04634	16.5824	5.04634	23.3407	5.04634	27.463	5.04634	30.1125	5.04634	31.6486	5.04634	30.6971	5.04634	31.7061	5.04634	30.2431	5.04634	26.3083	5.04634	27.1682
5.05463	37.0872	5.05463	37.5346	5.05463	33.6764	5.05463	15.8775	5.13745	10.8024	5.05463	16.4266	5.05463	23.1965	5.05463	27.639	5.05463	30.1767	5.05463	31.654	5.05463	30.96	5.05463	31.9436	5.05463	30.4918	5.05463	27.1706	5.05463	27.5508
5.06291	37.7243	5.06291	38.4638	5.06291	34.0059	5.06291	17.7419	5.14573	11.9097	5.06291	17.6585	5.06291	24.1885	5.06291	28.1384	5.06291	31.1201	5.06291	32.4708	5.06291	31.2639	5.06291	32.6983	5.06291	30.7598	5.06291	28.1258	5.06291	28.2834
5.0712	37.7936	5.0712	38.7022	5.0712	34.4541	5.0712	18.1739	5.15401	12.7338	5.0712	18.6763	5.0712	24.1941	5.0712	28.6358	5.0712	32.2618	5.0712	32.6568	5.0712	31.8486	5.0712	32.8547	5.0712	30.6511	5.0712	28.7135	5.0712	28.6046
5.07948	38.4865	5.07948	39.2525	5.07948	35.3669	5.07948	18.5411	5.16229	11.3942	5.07948	18.5404	5.07948	24.4809	5.07948	29.4263	5.07948	32.8382	5.07948	33.5667	5.07948	32.2835	5.07948	33.1268	5.07948	31.1144	5.07948	29.1158	5.07948	29.098
5.08777	38.5831	5.08777	39.4565	5.08777	35.7307	5.08777	17.9884	5.17057	12.2734	5.08777	18.4503	5.08777	24.8317	5.08777	29.6098	5.08777	32.5379	5.08777	33.1844	5.08777	31.6617	5.08777	33.7464	5.08777	31.4545	5.08777	29.3614	5.08777	29.0398
5.09605	39.2302	5.09605	40.1422	5.09605	35.6439	5.09605	18.7827	5.17884	13.0987	5.09605	18.9484	5.09605	24.8206	5.09605	30.0152	5.09605	32.8645	5.09605	33.4529	5.09605	32.2967	5.09605	34.3788	5.09605	32.5124	5.09605	30.0014	5.09605	30.0655
5.10433	40.0366	5.10433	40.8373	5.10433	35.9807	5.10433	19.1743	5.18712	13.9239	5.10433	19.8658	5.10433	25.7139	5.10433	30.613	5.10433	33.5192	5.10433	33.8804	5.10433	33.4332	5.10433	35.2305	5.10433	33.3576	5.10433	31.3208	5.10433	30.8692
5.11261	40.0245	5.11261	40.8943	5.11261	36.2527	5.11261	18.7084	5.19539	14.6747	5.11261	20.189	5.11261	26.206	5.11261	30.9678	5.11261	33.5247	5.11261	34.0495	5.11261	33.4611	5.11261	35.4238	5.11261	33.3848	5.11261	31.7968	5.11261	31.0274
5.12089	39.8949	5.12089	41.2617	5.12089	36.4615	5.12089	18.9832	5.20367	14.3832	5.12089	20.2716	5.12089	26.506	5.12089	31.2406	5.12089	33.4812	5.12089	34.1536	5.12089	33.6943	5.12089	35.4974	5.12089	33.3062	5.12089	32.418	5.12089	30.9138
5.12917	39.8791	5.12917	41.1541	5.12917	36.3608	5.12917	18.2205	5.21194	13.2828	5.12917	20.0631	5.12917	26.2075	5.12917	31.1245	5.12917	33.4355	5.12917	34.0307	5.12917	34.1091	5.12917	35.5432	5.12917	33.4256	5.12917	32.7066	5.12917	31.178
5.13745	40.6495	5.13745	41.6699	5.13745	37.2144	5.13745	18.099	5.22021	12.0432	5.13745	20.1724	5.13745	26.1189	5.13745	31.6084	5.13745	34.1234	5.13745	34.9097	5.13745	34.5545	5.13745	36.4906	5.13745	34.1606	5.13745	33.3457	5.13745	31.6839
5.14573	41.0037	5.14573	41.8028	5.14573	37.4669	5.14573	17.7835	5.22849	11.5587	5.14573	20.6097	5.14573	26.5645	5.14573	32.3278	5.14573	34.1267	5.14573	34.8946	5.14573	34.7751	5.14573	36.386	5.14573	34.5502	5.14573	33.5746	5.14573	31.9256
5.15401	41.6694	5.15401	42.2465	5.15401	37.719	5.15401	18.0071	5.23676	11.8747	5.15401	20.6328	5.15401	26.6942	5.15401	32.3921	5.15401	34.4591	5.15401	35.204	5.15401	35.0595	5.15401	36.6448	5.15401	34.9355	5.15401	33.9248	5.15401	32.504
5.16229	40.9979	5.16229	42.0923	5.16229	37.1792	5.16229	18.125	5.24503	13.2328	5.16229	19.3107	5.16229	26.2459	5.16229	31.5879	5.16229	34.1836	5.16229	34.9593	5.16229	35.2713	5.16229	36.8396	5.16229	34.7885	5.16229	34.1783	5.16229	32.5689
5.17057	41.9586	5.17057	42.1237	5.17057	37.3693	5.17057	19.3008	5.2533	12.7775	5.17057	19.6535	5.17057	26.0136	5.17057	31.9166	5.17057	34.4107	5.17057	35.5479	5.17057	35.7809	5.17057	36.9214	5.17057	35.164	5.17057	34.6505	5.17057	33.4697
5.17884	41.8244	5.17884	41.9896	5.17884	37.7321	5.17884	18.7762	5.26157	14.4148	5.17884	19.1482	5.17884	26.0799	5.17884	31.8862	5.17884	34.6367	5.17884	35.3186	5.17884	35.6631	5.17884	36.7274	5.17884	35.2408	5.17884	34.6089	5.17884	33.6848
5.18712	41.9254	5.18712	41.9107	5.18712	38.0482	5.18712	19.0171	5.26984	14.5781	5.18712	19.1189	5.18712	25.954	5.18712	31.5289	5.18712	34.921	5.18712	35.5883	5.18712	35.6004	5.18712	36.6871	5.18712	35.2819	5.18712	34.5846	5.18712	33.9753
5.19539	42.1509	5.19539	42.1287	5.19539	38.2516	5.19539	19.9736	5.2781	15.4453	5.19539	19.0488	5.19539	25.4178	5.19539	31.6904	5.19539	35.2689	5.19539	35.8056	5.19539	35.6495	5.19539	36.9668	5.19539	35.1258	5.19539	34.8347	5.19539	33.871
5.20367	42.3749	5.20367	42.2617	5.20367	38.5518	5.20367	20.3238	5.28637	18.2807	5.20367	19.3848	5.20367	26.0388	5.20367	31.8064	5.20367	35.6733	5.20367	36.097	5.20367	35.774	5.20367	37.1839	5.20367	35.9403	5.20367	35.2925	5.20367	34.3318
5.21194	42.7658	5.21194	42.4567	5.21194	38.6788	5.21194	21.1456	5.29464	19.1509	5.21194	19.5977	5.21194	26.0511	5.21194	31.4679	5.21194	35.9076	5.21194	36.4153	5.21194	35.6571	5.21194	37.2303	5.21194	35.9759	5.21194	35.2585	5.21194	34.7474
5.22021	43.0253	5.22021	42.7385	5.22021	38.8141	5.22021	21.6914	5.3029	19.3901	5.22021	19.7081	5.22021	26.6379	5.22021	31.4358	5.22021	36.0229	5.22021	36.3282	5.22021	35.8485	5.22021	37.1287	5.22021	36.272	5.22021	35.6472	5.22021	35.0355
5.22849	43.1703	5.22849	43.0049	5.22849	39.1829	5.22849	22.0597	5.31117	21.0191	5.22849	20.045	5.22849	26.7712	5.22849	31.682	5.22849	36.5247	5.22849	36.3678	5.22849	35.8431	5.22849	37.5875	5.22849	36.4556	5.22849	35.6397	5.22849	35.3678
5.23676	43.1967	5.23676	43.3738	5.23676	39.6442	5.23676	23.1902	5.31943	21.3698	5.23676	20.2428	5.23676	27.0372	5.23676	32.351	5.23676	37.1141	5.23676	36.4714	5.23676	36.2571	5.23676	38.0725	5.23676	36.7326	5.23676	36.0621	5.23676	35.6668
5.24503	44.006	5.24503	44.1564	5.24503	40.1782	5.24503	23.6432	5.3277	21.7924	5.24503	20.4272	5.24503	27.8428	5.24503	32.3071	5.24503	37.5299	5.24503	36.6157	5.24503	36.3226	5.24503	38.3741	5.24503	37.2313	5.24503	36.1445	5.24503	36.3747
5.2533	44.2053	5.2533	44.6213	5.2533	40.6584	5.2533	23.632	5.33596	22.5185	5.2533	21.1562	5.2533	28.3682	5.2533	32.6349	5.2533	38.0694	5.2533	36.6857	5.2533	36.2483	5.2533	38.7006	5.2533	37.9945	5.2533	36.3077	5.2533	36.9494
5.26157	45.0789	5.26157	45.7591	5.26157	41.5282	5.26157	25.1129	5.34422	22.7989	5.26157	22.2216	5.26157	29.3005	5.26157	33.6695	5.26157	38.6259	5.26157	37.6535	5.26157	36.8154	5.26157	39.8562	5.26157	38.8885	5.26157	37.5032	5.26157	38.1985
5.26984	45.5867	5.26984	46.3885	5.26984	41.8963	5.26984	25.9219	5.35249	23.4963	5.26984	22.5322	5.26984	29.7674	5.26984	34.2358	5.26984	39.0596	5.26984	37.9587	5.26984	37.3943	5.26984	40.3989	5.26984	39.3791	5.26984	37.6033	5.26984	38.8534
5.2781	46.4487	5.2781	47.0452	5.2781	42.8983	5.2781	26.5384	5.36075	24.5089	5.2781	23.4932	5.2781	31.0032	5.2781	34.8231	5.2781	39.8836	5.2781	38.5341	5.2781	38.2826	5.2781	40.9049	5.2781	40.4797	5.2781	37.9555	5.2781	40.0537
5.28637	47.6724	5.28637	48.1604	5.28637	43.7326	5.28637	28.0573	5.36901	24.6785	5.28637	23.7595	5.28637	31.3664	5.28637	35.8538	5.28637	40.7289	5.28637	39.2397	5.28637	39.195	5.28637	41.4483	5.28637	41.0677	5.28637	38.8911	5.28637	40.999
5.29464	48.1824	5.29464	48.7407	5.29464	44.6603	5.29464	28.5902	5.37727	25.4515	5.29464	24.1528	5.29464	32.1665	5.29464	36.6404	5.29464	41.3897	5.29464	39.5609	5.29464	39.7657	5.29464	42.3062	5.29464	41.6931	5.29464	39.9431	5.29464	41.736
5.3029	48.5465	5.3029	49.2144	5.3029	44.8773	5.3029	28.8278	5.38553	26.6173	5.3029	24.279	5.3029	32.3098	5.3029	37.3432	5.3029	41.4837	5.3029	40.0028	5.3029	39.8944	5.3029	42.6096	5.3029	41.9608	5.3029	39.8595	5.3029	42.0379
5.31117	49.3942	5.31117	49.9865	5.31117	45.6963	5.31117	29.7936	5.39378	27.0712	5.31117	24.9342	5.31117	33.3013	5.31117	38.1339	5.31117	42.0979	5.31117	40.8699	5.31117	40.8234	5.31117	43.0323	5.31117	42.6342	5.31117	40.8969	5.31117	42.811
5.31943	49.9938	5.31943	50.504	5.31943	46.3788	5.31943	29.9448	5.40204	28.0261	5.31943	25.2306	5.31943	33.4201	5.31943	38.6235	5.31943	42.473	5.31943	41.2185	5.31943	41.0001	5.31943	43.1009	5.31943	43.3196	5.31943	41.4515	5.31943	43.3546
5.3277	50.3915	5.3277	51.1212	5.3277	47.0756	5.3277	30.9749	5.4103	28.8359	5.3277	25.6941	5.3277	33.5919	5.3277	39.1672	5.3277	43.0693	5.3277	41.7856	5.3277	42.0163	5.3277	43.7366	5.3277	44.2322	5.3277	42.5214	5.3277	43.821
5.33596	50.682	5.33596	51.4385	5.33596	47.6912	5.33596	31.4483	5.41856	29.9623	5.33596	25.9391	5.33596	33.9497	5.33596	39.6708	5.33596	43.2882	5.33596	42.148	5.33596	42.502	5.33596	44.1829	5.33596	44.171	5.33596	42.8126	5.33596	44.0925
5.34422	51.2334	5.34422	51.6427	5.34422	48.3411	5.34422	31.9456	5.42681	31.1231	5.34422	26.6456	5.34422	34.427	5.34422	39.8652	5.34422	43.678	5.34422	42.6486	5.34422	42.8818	5.34422	44.4967	5.34422	44.5471	5.34422	43.6473	5.34422	44.3261
5.35249	52.1217	5.35249	52.2239	5.35249	49.1808	5.35249	32.6484	5.43507	32.2385	5.35249	27.1057	5.35249	35.1923	5.35249	40.419	5.35249	44.2061	5.35249	42.7239	5.35249	43.2065	5.35249	44.8787	5.35249	45.1324	5.35249	44.3541	5.35249	44.7795
5.36075	52.5765	5.36075	52.9957	5.36075	49.7049	5.36075	33.4197	5.44332	33.1039	5.36075	27.2356	5.36075	35.7188	5.36075	41.1443	5.36075	44.2912	5.36075	43.3076	5.36075	43.5576	5.36075	45.6307	5.36075	45.7437	5.36075	45.0748	5.36075	45.482
5.36901	52.6207	5.36901	53.5227	5.36901	49.9896	5.36901	33.5397	5.45157	34.4063	5.36901	27.6789	5.36901	35.7921	5.36901	41.2556	5.36901	44.2599	5.36901	43.4801	5.36901	43.5557	5.36901	46.1384	5.36901	46.1369	5.36901	45.1583	5.36901	45.7766
5.37727	53.505	5.37727	54.229	5.37727	50.6952	5.37727	34.4135	5.45983	36.3182	5.37727	28.278	5.37727	36.3719	5.37727	42.1099	5.37727	44.8353	5.37727	44.0031	5.37727	44.2678	5.37727	46.434	5.37727	47.2192	5.37727	45.8045	5.37727	46.2536
5.38553	54.2452	5.38553	55.0396	5.38553	52.0307	5.38553	35.8358	5.46808	37.6412	5.38553	29.0839	5.38553	37.1277	5.38553	42.8331	5.38553	45.6377	5.38553	44.769	5.38553	45.1774	5.38553	47.4176	5.38553	48.034	5.38553	47.0329	5.38553	47.4833
5.39378	54.7422	5.39378	55.8166	5.39378	52.4485	5.39378	36.5892	5.47633	39.1917	5.39378	29.619	5.39378	37.151	5.39378	43.0697	5.39378	45.8886	5.39378	45.1015	5.39378	45.5069	5.39378	47.7775	5.39378	48.3224	5.39378	47.3153	5.39378	48.3363
5.40204	55.7348	5.40204	56.8776	5.40204	53.4763	5.40204	38.2843	5.48458	40.6444	5.40204	30.6984	5.40204	38.6248	5.40204	43.8796	5.40204	46.6908	5.40204	46.2852	5.40204	46.3854	5.40204	48.8437	5.40204	49.359	5.40204	48.3535	5.40204	49.2277
5.4103	56.4501	5.4103	57.5715	5.4103	54.2147	5.4103	39.0427	5.49283	42.0396	5.4103	32.1267	5.4103	39.4573	5.4103	44.7118	5.4103	47.3448	5.4103	46.8278	5.4103	46.5181	5.4103	49.2938	5.4103	49.6819	5.4103	48.9679	5.4103	49.8694
5.41856	57.4784	5.41856	58.4826	5.41856	55.0632	5.41856	40.3745	5.50108	43.099	5.41856	32.555	5.41856	40.1291	5.41856	45.3772	5.41856	47.9988	5.41856	47.4273	5.41856	47.4107	5.41856	49.5897	5.41856	50.5659	5.41856	50.2615	5.41856	50.6979
5.42681	58.6688	5.42681	59.5498	5.42681	55.7269	5.42681	41.4401	5.50933	44.7074	5.42681	33.1568	5.42681	40.8897	5.42681	46.2647	5.42681	48.9468	5.42681	47.7994	5.42681	48.0178	5.42681	50.3059	5.42681	51.3148	5.42681	50.9811	5.42681	51.6025
5.43507	59.5554	5.43507	60.3307	5.43507	56.5521	5.43507	42.7208	5.51758	46.2698	5.43507	34.3483	5.43507	41.818	5.43507	47.0604	5.43507	49.5338	5.43507	48.6661	5.43507	48.9882	5.43507	51.1402	5.43507	51.9496	5.43507	51.7818	5.43507	52.075
5.44332	60.4423	5.44332	61.1825	5.44332	57.0648	5.44332	43.4615	5.52582	47.7148	5.44332	35.4306	5.44332	42.3316	5.44332	47.8325	5.44332	50.4072	5.44332	49.22	5.44332	49.4287	5.44332	51.6387	5.44332	52.5774	5.44332	52.6233	5.44332	52.55
5.45157	61.4188	5.45157	61.8594	5.45157	58.1313	5.45157	44.5491	5.53407	49.3707	5.45157	36.5453	5.45157	43.1653	5.45157	48.4628	5.45157	51.2356	5.45157	49.6787	5.45157	49.999	5.45157	52.1737	5.45157	53.2505	5.45157	53.4302	5.45157	53.1639
5.45983	62.1811	5.45983	63.1175	5.45983	59.2779	5.45983	45.9102	5.54231	50.4661	5.45983	37.7864	5.45983	44.2285	5.45983	49.6104	5.45983	52.2929	5.45983	50.8693	5.45983	50.8926	5.45983	53.5824	5.45983	54.1386	5.45983	54.5203	5.45983	54.4039
5.46808	63.4774	5.46808	64.2377	5.46808	60.1652	5.46808	47.4071	5.55056	52.1752	5.46808	39.254	5.46808	45.5145	5.46808	50.2482	5.46808	53.4791	5.46808	51.8407	5.46808	51.7512	5.46808	54.6256	5.46808	55.1294	5.46808	55.5311	5.46808	55.3665
5.47633	64.7493	5.47633	65.3796	5.47633	61.619	5.47633	49.0959	5.5588	53.7409	5.47633	40.6611	5.47633	47.1299	5.47633	51.4395	5.47633	54.8294	5.47633	52.8052	5.47633	52.5184	5.47633	55.8718	5.47633	56.3429	5.47633	57.0076	5.47633	56.3507
5.48458	65.6398	5.48458	66.1578	5.48458	62.6489	5.48458	49.8834	5.56705	55.705	5.48458	41.8949	5.48458	47.8658	5.48458	52.4312	5.48458	55.512	5.48458	53.5585	5.48458	52.879	5.48458	56.602	5.48458	56.9512	5.48458	57.6908	5.48458	57.1408
5.49283	66.8529	5.49283	67.3233	5.49283	63.8155	5.49283	51.0825	5.57529	57.4613	5.49283	42.7116	5.49283	48.8072	5.49283	53.1503	5.49283	56.6246	5.49283	54.6125	5.49283	53.7205	5.49283	57.4627	5.49283	58.262	5.49283	58.5936	5.49283	58.3029
5.50108	67.9933	5.50108	68.8704	5.50108	64.8849	5.50108	52.5655	5.58353	59.2699	5.50108	44.3101	5.50108	50.0055	5.50108	54.1523	5.50108	58.07	5.50108	55.8329	5.50108	54.4738	5.50108	58.7681	5.50108	59.3525	5.50108	59.3723	5.50108	59.3462
5.50933	68.9344	5.50933	69.8973	5.50933	66.3031	5.50933	53.9831	5.59177	60.8643	5.50933	45.8105	5.50933	51.2407	5.50933	55.3088	5.50933	59.0176	5.50933	57.0382	5.50933	55.5641	5.50933	59.575	5.50933	60.4042	5.50933	60.2375	5.50933	60.3079
5.51758	70.0752	5.51758	71.4556	5.51758	68.0834	5.51758	55.3155	5.60001	62.5304	5.51758	47.2512	5.51758	52.7621	5.51758	56.4233	5.51758	60.1586	5.51758	58.1546	5.51758	56.4391	5.51758	60.9516	5.51758	61.8363	5.51758	61.679	5.51758	61.8856
5.52582	71.4193	5.52582	72.7618	5.52582	69.7567	5.52582	57.3024	5.60825	64.587	5.52582	48.8384	5.52582	54.046	5.52582	57.4482	5.52582	61.4526	5.52582	59.3224	5.52582	57.7939	5.52582	62.0815	5.52582	63.0586	5.52582	62.839	5.52582	63.1969
5.53407	72.7869	5.53407	74.1689	5.53407	71.3257	5.53407	58.7936	5.61649	66.6552	5.53407	50.7086	5.53407	55.6902	5.53407	59.2225	5.53407	62.7758	5.53407	60.831	5.53407	59.3383	5.53407	63.4373	5.53407	64.2437	5.53407	64.3057	5.53407	64.5427
5.54231	73.861	5.54231	75.2444	5.54231	72.2885	5.54231	59.9221	5.62473	68.4313	5.54231	51.8966	5.54231	56.8125	5.54231	60.2014	5.54231	63.3838	5.54231	61.3999	5.54231	59.9388	5.54231	63.8405	5.54231	64.996	5.54231	65.173	5.54231	65.2156
5.55056	74.9319	5.55056	76.5381	5.55056	73.7131	5.55056	61.1981	5.63297	70.4044	5.55056	53.3939	5.55056	57.9303	5.55056	61.4955	5.55056	64.7984	5.55056	62.2819	5.55056	60.7413	5.55056	64.4325	5.55056	66.0072	5.55056	66.0623	5.55056	66.3673
5.5588	76.2954	5.5588	78.0154	5.5588	75.2631	5.5588	62.6745	5.6412	72.0871	5.5588	55.1284	5.5588	59.5529	5.5588	63.1197	5.5588	65.9638	5.5588	63.479	5.5588	62.2037	5.5588	65.5138	5.5588	67.4143	5.5588	67.1522	5.5588	67.7359
5.56705	78.0942	5.56705	79.9489	5.56705	77.0061	5.56705	64.688	5.64944	73.7357	5.56705	57.1437	5.56705	61.6317	5.56705	64.8117	5.56705	67.799	5.56705	64.984	5.56705	64.18	5.56705	67.1295	5.56705	69.124	5.56705	69.154	5.56705	69.4147
5.57529	79.4161	5.57529	81.5176	5.57529	78.4243	5.57529	66.5596	5.65768	75.7323	5.57529	58.917	5.57529	63.4018	5.57529	66.4247	5.57529	69.0293	5.57529	66.0436	5.57529	65.5479	5.57529	68.4267	5.57529	70.0813	5.57529	70.439	5.57529	70.7283
5.58353	80.8364	5.58353	82.6558	5.58353	80.0151	5.58353	68.1751	5.66591	77.9946	5.58353	60.7091	5.58353	65.1037	5.58353	68.0073	5.58353	70.329	5.58353	67.1824	5.58353	66.7092	5.58353	69.714	5.58353	71.0682	5.58353	71.661	5.58353	72.0918
5.59177	82.2844	5.59177	84.006	5.59177	81.568	5.59177	69.4751	5.67414	80.2862	5.59177	62.3202	5.59177	66.5456	5.59177	69.2439	5.59177	71.7478	5.59177	68.458	5.59177	67.8951	5.59177	71.0467	5.59177	72.2831	5.59177	72.8177	5.59177	73.1829
5.60001	83.685	5.60001	85.3952	5.60001	82.7885	5.60001	71.1397	5.68238	82.118	5.60001	63.911	5.60001	68.0601	5.60001	70.9207	5.60001	73.3584	5.60001	69.6348	5.60001	69.0591	5.60001	72.1171	5.60001	73.0897	5.60001	73.9866	5.60001	74.3704
5.60825	85.288	5.60825	86.9481	5.60825	84.33	5.60825	72.6709	5.69061	84.192	5.60825	65.6724	5.60825	69.7601	5.60825	72.7834	5.60825	74.9538	5.60825	71.1188	5.60825	70.388	5.60825	73.4868	5.60825	74.4897	5.60825	75.4721	5.60825	75.8176
5.61649	86.7032	5.61649	88.3334	5.61649	85.7832	5.61649	74.5261	5.69884	86.335	5.61649	67.2323	5.61649	71.7021	5.61649	74.164	5.61649	76.6365	5.61649	72.4792	5.61649	71.5588	5.61649	74.7797	5.61649	75.7805	5.61649	76.8766	5.61649	77.3545
5.62473	88.3793	5.62473	89.6281	5.62473	87.3034	5.62473	76.2448	5.70707	88.7056	5.62473	69.3305	5.62473	73.4798	5.62473	75.9825	5.62473	78.4851	5.62473	74.1584	5.62473	73.2006	5.62473	76.4396	5.62473	76.9761	5.62473	78.1414	5.62473	78.8654
5.63297	89.9961	5.63297	91.2168	5.63297	89.0907	5.63297	78.3069	5.7153	91.2009	5.63297	71.381	5.63297	75.6632	5.63297	77.8461	5.63297	80.1288	5.63297	75.6675	5.63297	75.0586	5.63297	78.3343	5.63297	78.5534	5.63297	79.9145	5.63297	80.3136
5.6412	91.1712	5.6412	92.1751	5.6412	90.1515	5.6412	79.7316	5.72353	93.2255	5.6412	72.7025	5.6412	77.051	5.6412	78.9987	5.6412	81.3883	5.6412	76.7876	5.6412	76.1177	5.6412	79.3822	5.6412	79.2526	5.6412	80.7985	5.6412	80.9372
5.64944	92.3159	5.64944	93.0857	5.64944	91.3237	5.64944	81.1396	5.73176	95.9028	5.64944	74.1977	5.64944	78.4884	5.64944	80.2502	5.64944	82.5753	5.64944	77.7742	5.64944	77.1522	5.64944	80.3565	5.64944	80.0128	5.64944	81.4426	5.64944	81.9199
5.65768	93.8748	5.65768	94.2764	5.65768	93.0403	5.65768	82.7875	5.73999	98.0345	5.65768	76.2193	5.65768	80.4218	5.65768	82.0053	5.65768	84.21	5.65768	79.3422	5.65768	78.6835	5.65768	81.6784	5.65768	81.4796	5.65768	82.8745	5.65768	83.3963
5.66591	95.4998	5.66591	95.9985	5.66591	94.8685	5.66591	84.6162	5.74822	100.626	5.66591	78.3892	5.66591	82.4832	5.66591	83.87	5.66591	86.0036	5.66591	81.0185	5.66591	80.498	5.66591	83.5048	5.66591	83.2489	5.66591	84.6537	5.66591	85.0598
5.67414	97.3633	5.67414	97.4755	5.67414	96.5278	5.67414	86.7936	5.75644	104.598	5.67414	80.78	5.67414	84.8018	5.67414	86.0019	5.67414	88.0003	5.67414	82.8998	5.67414	82.3428	5.67414	85.3901	5.67414	85.1286	5.67414	86.7349	5.67414	87.3475
5.68238	98.8487	5.68238	98.6021	5.68238	97.9222	5.68238	88.5201			5.68238	82.6783	5.68238	86.5796	5.68238	87.6799	5.68238	89.5848	5.68238	84.3792	5.68238	83.9125	5.68238	86.9776	5.68238	86.586	5.68238	88.3274	5.68238	89.115
5.69061	100.407	5.69061	99.8712	5.69061	99.4151	5.69061	90.3681			5.69061	84.9368	5.69061	88.8716	5.69061	89.4397	5.69061	91.4381	5.69061	85.9834	5.69061	85.495	5.69061	88.8606	5.69061	88.1174	5.69061	90.0148	5.69061	90.9275
5.69884	102.031	5.69884	101.352	5.69884	100.819	5.69884	92.2449			5.69884	87.474	5.69884	90.9509	5.69884	91.6457	5.69884	93.2026	5.69884	87.7928	5.69884	87.2194	5.69884	90.887	5.69884	90.1217	5.69884	92.1209	5.69884	92.9152
5.70707	103.615	5.70707	102.984	5.70707	102.433	5.70707	94.3247			5.70707	89.8597	5.70707	93.2199	5.70707	93.5461	5.70707	95.0207	5.70707	89.4078	5.70707	89.0177	5.70707	92.825	5.70707	92.2952	5.70707	94.2502	5.70707	94.9578
5.7153	105.074	5.7153	104.355	5.7153	103.875	5.7153	96.2078			5.7153	92.221	5.7153	95.3743	5.7153	95.8004	5.7153	97.1249	5.7153	91.5359	5.7153	90.8074	5.7153	94.7833	5.7153	94.3567	5.7153	96.2604	5.7153	97.389
5.72353	106.274	5.72353	105.684	5.72353	105.254	5.72353	97.9187			5.72353	94.434	5.72353	97.3773	5.72353	97.7167	5.72353	99.0205	5.72353	93.2022	5.72353	92.4589	5.72353	96.6247	5.72353	96.1186	5.72353	98.3838	5.72353	99.7058
5.73176	108.339	5.73176	107.379	5.73176	106.978	5.73176	100.119			5.73176	97.2328	5.73176	99.9215	5.73176	100.166	5.73176	101.3	5.73176	95.1609	5.73176	94.5484	5.73176	99.3371	5.73176	98.552	5.73176	101.303	5.73176	102.611
5.73999	109.432	5.73999	108.579	5.73999	108.037	5.73999	101.434			5.73999	99.1113	5.73999	101.899	5.73999	101.948	5.73999	102.861	5.73999	96.5833	5.73999	95.9953	5.73999	101.144	5.73999	100.247	5.73999	103.321	5.73999	104.519
5.74822	111.308	5.74822	110.061	5.74822	109.375	5.74822	103.336			5.74822	101.67	5.74822	104.399	5.74822	104.378	5.74822	105.137	5.74822	98.5931	5.74822	97.8805	5.74822	103.69	5.74822	102.83	5.74822	106.04	5.74822	107.203
5.75644	113.927	5.75644	113.059	5.75644	112.198	5.75644	106.737			5.75644	105.606	5.75644	108.248	5.75644	108.213	5.75644	108.763	5.75644	102.039	5.75644	101.468	5.75644	108.496	5.75644	107.825	5.75644	111.241	5.75644	112.474
Figure 1A																															Figure 1B
(1 1) Structure factor fits																															(0 1) Structure factor fits
0.65V		0.95V		1.05V		1.15V		1.25V		1.35V		1.45V		1.55V		1.65V		1.74V		1.83V		1.91V		1.98V		2.04V		2.09V			0.65V		0.95V		1.05V		1.15V		1.25V		1.35V		1.45V		1.55V		1.65V		1.74V
L/ r.l.u.	SF / arb.units	L/ r.l.u.	SF / arb.units	L/ r.l.u.	SF / arb.units	L/ r.l.u.	SF / arb.units	L/ r.l.u.	SF / arb.units	L/ r.l.u.	SF / arb.units	L/ r.l.u.	SF / arb.units	L/ r.l.u.	SF / arb.units	L/ r.l.u.	SF / arb.units	L/ r.l.u.	SF / arb.units	L/ r.l.u.	SF / arb.units	L/ r.l.u.	SF / arb.units	L/ r.l.u.	SF / arb.units	L/ r.l.u.	SF / arb.units	L/ r.l.u.	SF / arb.units		L/ r.l.u.	SF / arb.units	L/ r.l.u.	SF / arb.units	L/ r.l.u.	SF / arb.units	L/ r.l.u.	SF / arb.units	L/ r.l.u.	SF / arb.units	L/ r.l.u.	SF / arb.units	L/ r.l.u.	SF / arb.units	L/ r.l.u.	SF / arb.units	L/ r.l.u.	SF / arb.units	L/ r.l.u.
0.006	8675.34	0.006	8726.95	0.006	8732.64	0.006	8783.86	0.006	8782.28	0.006	8194.51	0.006	8205.85	0.006	7460.17	0.006	7613.61	0.006	7682.2	0.006	7625.99	0.006	8109.96	0.006	9117.5	0.006	9192.04	0.006	9941.86		0.006	64.1045	0.006	64.8122	0.006	61.8421	0.006	53.8762	0.006	46.5416	0.006	37.0765	0.006	32.4969	0.006	35.5604	0.006	37.1815	0.006
0.018	2651.67	0.018	2667.45	0.018	2669.1	0.018	2684.54	0.018	2683.73	0.018	2504.01	0.018	2507.43	0.018	2279.75	0.018	2326.6	0.018	2347.63	0.018	2330.65	0.018	2478.49	0.018	2786.25	0.018	2808.94	0.018	3038.02		0.018	63.5364	0.018	64.2482	0.018	61.2603	0.018	53.1753	0.018	45.5102	0.018	35.757	0.018	31.0816	0.018	34.4685	0.018	36.0943	0.018
0.031	1564.83	0.031	1574.14	0.031	1575.02	0.031	1583.86	0.031	1582.99	0.031	1476.86	0.031	1478.82	0.031	1344.75	0.031	1372.33	0.031	1384.83	0.031	1375.04	0.031	1462.19	0.031	1643.56	0.031	1656.83	0.031	1791.89		0.031	62.9889	0.031	63.705	0.031	60.7	0.031	52.4974	0.031	44.5062	0.031	34.4594	0.031	29.6874	0.031	33.4164	0.031	35.0548	0.031
0.043	1109.77	0.043	1116.38	0.043	1116.9	0.043	1122.88	0.043	1121.83	0.043	1046.49	0.043	1047.81	0.043	953.05	0.043	972.547	0.043	981.499	0.043	974.807	0.043	1036.51	0.043	1164.86	0.043	1174.15	0.043	1269.8		0.043	62.4612	0.043	63.1815	0.043	60.1601	0.043	51.8417	0.043	43.5291	0.043	33.1835	0.043	28.3144	0.043	32.4058	0.043	34.0649	0.043
0.056	859.662	0.056	864.784	0.056	865.077	0.056	869.407	0.056	868.155	0.056	809.705	0.056	810.667	0.056	737.591	0.056	752.627	0.056	759.653	0.056	754.729	0.056	802.416	0.056	901.565	0.056	908.628	0.056	982.583		0.056	61.9528	0.056	62.6775	0.056	59.6402	0.056	51.2076	0.056	42.579	0.056	31.9296	0.056	26.9627	0.056	31.4384	0.056	33.1263	0.056
0.068	701.461	0.068	705.643	0.068	705.771	0.068	708.997	0.068	707.523	0.068	659.743	0.068	660.462	0.068	601.172	0.068	613.372	0.068	619.2	0.068	615.446	0.068	654.246	0.068	734.864	0.068	740.494	0.068	800.696		0.068	61.4631	0.068	62.1922	0.068	59.1398	0.068	50.5947	0.068	41.6558	0.068	30.698	0.068	25.6326	0.068	30.5158	0.068	32.2412	0.068
0.081	592.362	0.081	595.897	0.081	595.892	0.081	598.304	0.081	596.6	0.081	556.165	0.081	556.706	0.081	506.98	0.081	517.215	0.081	522.232	0.081	519.327	0.081	551.979	0.081	619.771	0.081	624.39	0.081	675.083		0.081	60.9918	0.081	61.7252	0.081	58.6583	0.081	50.0023	0.081	40.7593	0.081	29.4892	0.081	24.3249	0.081	29.6402	0.081	31.4117	0.081
0.093	512.569	0.093	515.631	0.093	515.512	0.093	517.284	0.093	515.347	0.093	480.271	0.093	480.672	0.093	437.992	0.093	446.78	0.093	451.217	0.093	448.971	0.093	477.11	0.093	535.478	0.093	539.339	0.093	583.056		0.093	60.5382	0.093	61.276	0.093	58.1951	0.093	49.43	0.093	39.8897	0.093	28.3041	0.093	23.0404	0.093	28.8138	0.093	30.64	0.093
0.106	451.66	0.106	454.362	0.106	454.143	0.106	455.386	0.106	453.212	0.106	422.216	0.106	422.504	0.106	385.246	0.106	392.922	0.106	396.928	0.106	395.216	0.106	419.897	0.106	471.035	0.106	474.3	0.106	512.673		0.106	60.1021	0.106	60.844	0.106	57.7498	0.106	48.8774	0.106	39.047	0.106	27.143	0.106	21.78	0.106	28.0387	0.106	29.9282	0.106
0.118	403.638	0.118	406.056	0.118	405.744	0.118	406.536	0.118	404.125	0.118	376.334	0.118	376.526	0.118	343.585	0.118	350.377	0.118	354.054	0.118	352.789	0.118	374.73	0.118	420.137	0.118	422.918	0.118	457.06		0.118	59.6829	0.118	60.429	0.118	57.322	0.118	48.3439	0.118	38.2313	0.118	26.0072	0.118	20.5452	0.118	27.3171	0.118	29.2785	0.118
0.131	364.8	0.131	366.99	0.131	366.592	0.131	366.986	0.131	364.337	0.131	339.131	0.131	339.239	0.131	309.824	0.131	315.898	0.131	319.317	0.131	318.438	0.131	338.152	0.131	378.893	0.131	381.269	0.131	411.975		0.131	59.2802	0.131	60.0305	0.131	56.9112	0.131	47.8293	0.131	37.4427	0.131	24.8978	0.131	19.3378	0.131	26.6514	0.131	28.6928	0.131
0.143	332.737	0.143	334.738	0.143	334.259	0.143	334.297	0.143	331.409	0.143	308.328	0.143	308.363	0.143	281.893	0.143	287.369	0.143	290.583	0.143	290.042	0.143	307.908	0.143	344.772	0.143	346.802	0.143	374.656		0.143	58.8939	0.143	59.648	0.143	56.517	0.143	47.333	0.143	36.6813	0.143	23.8162	0.143	18.1601	0.143	26.0436	0.143	28.1729	0.143
0.156	305.815	0.156	307.659	0.156	307.103	0.156	306.814	0.156	303.688	0.156	282.385	0.156	282.353	0.156	258.387	0.156	263.357	0.156	266.407	0.156	266.168	0.156	282.472	0.156	316.056	0.156	317.785	0.156	343.233		0.156	58.5234	0.156	59.2813	0.156	56.1392	0.156	46.8548	0.156	35.9473	0.156	22.7641	0.156	17.0148	0.156	25.4959	0.156	27.7202	0.156
0.168	282.889	0.168	284.6	0.168	283.969	0.168	283.379	0.168	280.015	0.168	260.218	0.168	260.126	0.168	238.322	0.168	242.858	0.168	245.775	0.168	245.808	0.168	260.773	0.168	291.543	0.168	293.006	0.168	316.392		0.168	58.1684	0.168	58.93	0.168	55.7772	0.168	46.3944	0.168	35.241	0.168	21.7434	0.168	15.9059	0.168	25.0102	0.168	27.3361	0.168
0.181	263.128	0.181	264.724	0.181	264.021	0.181	263.148	0.181	259.547	0.181	241.042	0.181	240.896	0.181	220.981	0.181	225.143	0.181	227.949	0.181	228.23	0.181	242.035	0.181	270.358	0.181	271.583	0.181	293.181		0.181	57.8288	0.181	58.5938	0.181	55.4308	0.181	45.9512	0.181	34.5626	0.181	20.7564	0.181	14.8378	0.181	24.5882	0.181	27.0212	0.181
0.193	245.918	0.193	247.415	0.193	246.642	0.193	245.502	0.193	241.665	0.193	224.279	0.193	224.084	0.193	205.84	0.193	209.673	0.193	212.389	0.193	212.898	0.193	225.683	0.193	251.858	0.193	252.867	0.193	272.897		0.193	57.5041	0.193	58.2722	0.193	55.0996	0.193	45.5251	0.193	33.9123	0.193	19.8058	0.193	13.8165	0.193	24.2312	0.193	26.7761	0.193
0.206	230.793	0.206	232.204	0.206	231.362	0.206	229.968	0.206	225.896	0.206	209.488	0.206	209.247	0.206	192.497	0.206	196.039	0.206	198.681	0.206	199.399	0.206	211.283	0.206	235.552	0.206	236.364	0.206	255.006		0.206	57.1941	0.206	57.9653	0.206	54.7833	0.206	45.1157	0.206	33.2903	0.206	18.8947	0.206	12.8493	0.206	23.9402	0.206	26.6006	0.206
0.218	217.395	0.218	218.731	0.218	217.822	0.218	216.184	0.218	211.879	0.218	196.332	0.218	196.049	0.218	180.644	0.218	183.929	0.218	186.51	0.218	187.421	0.218	198.5	0.218	221.065	0.218	221.696	0.218	239.099		0.218	56.8986	0.218	57.6724	0.218	54.4817	0.218	44.7228	0.218	32.697	0.218	18.0266	0.218	11.9458	0.218	23.7156	0.218	26.4942	0.218
0.231	205.444	0.231	206.713	0.231	205.739	0.231	203.867	0.231	199.329	0.231	184.545	0.231	184.224	0.231	170.041	0.231	173.097	0.231	175.626	0.231	176.717	0.231	187.072	0.231	208.102	0.231	208.566	0.231	224.854		0.231	56.6173	0.231	57.3935	0.231	54.1943	0.231	44.346	0.231	32.1326	0.231	17.2058	0.231	11.1174	0.231	23.5576	0.231	26.4558	0.231
0.243	194.717	0.243	195.927	0.243	194.888	0.243	192.79	0.243	188.022	0.243	173.918	0.243	173.562	0.243	160.497	0.243	163.347	0.243	165.833	0.243	167.091	0.243	176.79	0.243	196.429	0.243	196.736	0.243	212.016		0.243	56.35	0.243	57.1283	0.243	53.9212	0.243	43.9851	0.243	31.5973	0.243	16.4367	0.243	10.378	0.243	23.4657	0.243	26.484	0.243
0.256	185.035	0.256	186.192	0.256	185.09	0.256	182.773	0.256	177.775	0.256	164.281	0.256	163.892	0.256	151.857	0.256	154.523	0.256	156.973	0.256	158.385	0.256	167.488	0.256	185.858	0.256	186.019	0.256	200.38		0.256	56.0965	0.256	56.8766	0.256	53.6618	0.256	43.6399	0.256	31.0916	0.256	15.7244	0.256	9.74386	0.256	23.4389	0.256	26.5767	0.256
0.268	176.252	0.268	177.362	0.268	176.198	0.268	173.667	0.268	168.442	0.268	155.497	0.268	155.079	0.268	143.996	0.268	146.496	0.268	148.916	0.268	150.472	0.268	159.029	0.268	176.236	0.268	176.26	0.268	189.78		0.268	55.8565	0.268	56.6381	0.268	53.4161	0.268	43.3103	0.268	30.6155	0.268	15.0747	0.268	9.23239	0.268	23.4757	0.268	26.7317	0.268
0.281	168.248	0.281	169.316	0.281	168.091	0.281	165.352	0.281	159.901	0.281	147.452	0.281	147.008	0.281	136.812	0.281	139.163	0.281	141.558	0.281	143.246	0.281	151.301	0.281	167.437	0.281	167.331	0.281	180.077		0.281	55.6299	0.281	56.4126	0.281	53.1838	0.281	42.9958	0.281	30.1693	0.281	14.4932	0.281	8.86053	0.281	23.5741	0.281	26.9462	0.281
0.293	160.924	0.293	161.954	0.293	160.669	0.293	157.726	0.293	152.051	0.293	140.053	0.293	139.586	0.293	130.22	0.293	132.436	0.293	134.81	0.293	136.62	0.293	144.212	0.293	159.357	0.293	159.129	0.293	171.158		0.293	55.4166	0.293	56.2001	0.293	52.9648	0.293	42.6964	0.293	29.7534	0.293	13.9861	0.293	8.6422	0.293	23.7319	0.293	27.2172	0.293
0.306	154.197	0.306	155.193	0.306	153.849	0.306	150.707	0.306	144.81	0.306	133.222	0.306	132.734	0.306	124.149	0.306	126.243	0.306	128.599	0.306	130.522	0.306	137.684	0.306	151.909	0.306	151.565	0.306	162.929		0.306	55.2164	0.306	56.0002	0.306	52.7587	0.306	42.4119	0.306	29.3679	0.306	13.5591	0.306	8.58505	0.306	23.9462	0.306	27.5418	0.306
0.318	147.997	0.318	148.963	0.318	147.56	0.318	144.223	0.318	138.106	0.318	126.893	0.318	126.387	0.318	118.538	0.318	120.523	0.318	122.864	0.318	124.889	0.318	131.652	0.318	145.019	0.318	144.565	0.318	155.31		0.318	55.029	0.318	55.8129	0.318	52.5656	0.318	42.1421	0.318	29.0129	0.318	13.2176	0.318	8.68841	0.318	24.2143	0.318	27.9165	0.318
0.331	142.264	0.331	143.203	0.331	141.742	0.331	138.214	0.331	131.879	0.331	121.01	0.331	120.489	0.331	113.336	0.331	115.224	0.331	117.552	0.331	119.669	0.331	126.06	0.331	138.626	0.331	138.067	0.331	148.232		0.331	54.8544	0.331	55.638	0.331	52.3851	0.331	41.8868	0.331	28.6886	0.331	12.9659	0.331	8.94319	0.331	24.5328	0.331	28.3381	0.331
0.343	136.948	0.343	137.862	0.343	136.346	0.343	132.63	0.343	126.077	0.343	115.524	0.343	114.992	0.343	108.502	0.343	110.302	0.343	112.619	0.343	114.819	0.343	120.862	0.343	132.676	0.343	132.017	0.343	141.638		0.343	54.6925	0.343	55.4753	0.343	52.2172	0.343	41.6459	0.343	28.3951	0.343	12.8068	0.343	9.33367	0.343	24.8986	0.343	28.8033	0.343
0.356	132.005	0.356	132.898	0.356	131.325	0.356	127.424	0.356	120.658	0.356	110.396	0.356	109.855	0.356	103.996	0.356	105.719	0.356	108.026	0.356	110.3	0.356	116.016	0.356	127.124	0.356	126.369	0.356	135.478		0.356	54.5431	0.356	55.3247	0.356	52.0617	0.356	41.4193	0.356	28.1324	0.356	12.7416	0.356	9.84076	0.356	25.3082	0.356	29.3088	0.356
0.368	127.397	0.368	128.271	0.368	126.644	0.368	122.561	0.368	115.583	0.368	105.59	0.368	105.042	0.368	99.7874	0.368	101.442	0.368	103.741	0.368	106.079	0.368	111.488	0.368	121.93	0.368	121.084	0.368	129.709		0.368	54.406	0.368	55.1861	0.368	51.9185	0.368	41.2068	0.368	27.9005	0.368	12.7693	0.368	10.4448	0.368	25.7584	0.368	29.8514	0.368
0.381	123.093	0.381	123.949	0.381	122.269	0.381	118.006	0.381	110.818	0.381	101.074	0.381	100.524	0.381	95.8478	0.381	97.4435	0.381	99.7334	0.381	102.128	0.381	107.246	0.381	117.06	0.381	116.127	0.381	124.294		0.381	54.2813	0.381	55.0595	0.381	51.7874	0.381	41.0084	0.381	27.6994	0.381	12.8873	0.381	11.1275	0.381	26.246	0.381	30.4281	0.381
0.393	119.062	0.393	119.904	0.393	118.17	0.393	113.73	0.393	106.335	0.393	96.8225	0.393	96.2721	0.393	92.1531	0.393	93.6977	0.393	95.9797	0.393	98.42	0.393	103.265	0.393	112.484	0.393	111.469	0.393	119.2		0.393	54.1688	0.393	54.9446	0.393	51.6684	0.393	40.824	0.393	27.5288	0.393	13.0911	0.393	11.8732	0.393	26.7678	0.393	31.036	0.393
0.406	115.281	0.406	116.11	0.406	114.324	0.406	109.71	0.406	102.11	0.406	92.8117	0.406	92.2645	0.406	88.682	0.406	90.1836	0.406	92.4575	0.406	94.9351	0.406	99.521	0.406	108.177	0.406	107.082	0.406	114.399		0.406	54.0684	0.406	54.8414	0.406	51.5615	0.406	40.6534	0.406	27.3888	0.406	13.3748	0.406	12.6688	0.406	27.3207	0.406	31.6723	0.406
0.418	111.727	0.418	112.545	0.418	110.708	0.418	105.921	0.418	98.1185	0.418	89.0208	0.418	88.4801	0.418	85.4156	0.418	86.8818	0.418	89.1475	0.418	91.6534	0.418	95.9939	0.418	104.114	0.418	102.944	0.418	109.866		0.418	53.98	0.418	54.7499	0.418	51.4664	0.418	40.4965	0.418	27.2788	0.418	13.7317	0.418	13.5038	0.418	27.9021	0.418	32.3346	0.418
0.431	108.381	0.431	109.189	0.431	107.302	0.431	102.345	0.431	94.3422	0.431	85.4317	0.431	84.9008	0.431	82.3376	0.431	83.7756	0.431	86.0327	0.431	88.5578	0.431	92.6653	0.431	100.277	0.431	99.0337	0.431	105.578		0.431	53.9036	0.431	54.67	0.431	51.3831	0.431	40.3535	0.431	27.1988	0.431	14.1546	0.431	14.3697	0.431	28.5091	0.431	33.0203	0.431
0.443	105.226	0.443	106.025	0.443	104.089	0.443	98.9641	0.443	90.7636	0.443	82.0284	0.443	81.5106	0.443	79.4332	0.443	80.8501	0.443	83.0981	0.443	85.6334	0.443	89.5196	0.443	96.6468	0.443	95.3343	0.443	101.517		0.443	53.8391	0.443	54.6015	0.443	51.3116	0.443	40.2241	0.443	27.1481	0.443	14.6362	0.443	15.2599	0.443	29.1393	0.443	33.7273	0.443
0.456	102.245	0.456	103.038	0.456	101.053	0.456	95.7628	0.456	87.367	0.456	78.7963	0.456	78.2952	0.456	76.6894	0.456	78.0919	0.456	80.3301	0.456	82.8667	0.456	86.5423	0.456	93.2076	0.456	91.829	0.456	97.6642		0.456	53.7865	0.456	54.5445	0.456	51.2518	0.456	40.1084	0.456	27.1266	0.456	15.1693	0.456	16.1691	0.456	29.7904	0.456	34.4536	0.456
0.468	99.4266	0.468	100.214	0.468	98.1816	0.468	92.7273	0.468	84.1385	0.468	75.7227	0.468	75.2418	0.468	74.0945	0.468	75.4893	0.468	77.7167	0.468	80.2457	0.468	83.7207	0.468	89.9451	0.468	88.5037	0.468	94.0048		0.468	53.7456	0.468	54.4989	0.468	51.2037	0.468	40.0063	0.468	27.1336	0.468	15.7475	0.468	17.0931	0.468	30.4603	0.468	35.1973	0.468
0.481	96.757	0.481	97.5407	0.481	95.4616	0.481	89.8452	0.481	81.066	0.481	72.7963	0.481	72.3392	0.481	71.6384	0.481	73.0316	0.481	75.2472	0.481	77.7599	0.481	81.0435	0.481	86.847	0.481	85.3455	0.481	90.5248		0.481	53.7165	0.481	54.4648	0.481	51.1672	0.481	39.9179	0.481	27.1686	0.481	16.3646	0.481	18.0286	0.481	31.1469	0.481	35.9565	0.481
0.493	94.2254	0.493	95.0064	0.493	92.8816	0.493	87.1053	0.493	78.1381	0.493	70.0067	0.493	69.5772	0.493	69.3113	0.493	70.7091	0.493	72.9118	0.493	75.3993	0.493	78.5005	0.493	83.9013	0.493	82.3428	0.493	87.2115		0.493	53.6992	0.493	54.4419	0.493	51.1424	0.493	39.843	0.493	27.2311	0.493	17.0152	0.493	18.973	0.493	31.8485	0.493	36.7298	0.493
0.506	91.822	0.506	92.6014	0.506	90.4321	0.506	84.4974	0.506	75.3449	0.506	67.3447	0.506	66.9466	0.506	67.1051	0.506	68.5134	0.506	70.7018	0.506	73.1556	0.506	76.0823	0.506	81.0982	0.506	79.4855	0.506	84.0539		0.506	53.6936	0.506	54.4305	0.506	51.1291	0.506	39.7818	0.506	27.3204	0.506	17.6947	0.506	19.9243	0.506	32.5634	0.506	37.5158	0.506
0.519	89.5378	0.519	90.317	0.519	88.1039	0.519	82.0128	0.519	72.6774	0.519	64.8021	0.519	64.4394	0.519	65.0121	0.519	66.4366	0.519	68.6094	0.519	71.0208	0.519	73.781	0.519	78.4283	0.519	76.7641	0.519	81.0419		0.519	53.6996	0.519	54.4303	0.519	51.1275	0.519	39.7342	0.519	27.4358	0.519	18.3986	0.519	20.8806	0.519	33.2901	0.519	38.313	0.519
0.531	87.3647	0.531	88.1444	0.531	85.8887	0.531	79.6429	0.531	70.1272	0.531	62.3713	0.531	62.0479	0.531	63.0254	0.531	64.4714	0.531	66.6272	0.531	68.9879	0.531	71.5889	0.531	75.8831	0.531	74.1702	0.531	78.1663		0.531	53.7174	0.531	54.4416	0.531	51.1375	0.531	39.7003	0.531	27.5766	0.531	19.1237	0.531	21.8407	0.531	34.0273	0.531	39.1203	0.531
0.544	85.2952	0.544	86.0766	0.544	83.7794	0.544	77.3806	0.544	67.6871	0.544	60.0457	0.544	59.7658	0.544	61.1387	0.544	62.6117	0.544	64.7488	0.544	67.0505	0.544	69.4992	0.544	73.4552	0.544	71.6962	0.544	75.4189		0.544	53.7468	0.544	54.4642	0.544	51.1591	0.544	39.6802	0.544	27.7421	0.544	19.8663	0.544	22.8034	0.544	34.7737	0.544	39.9366	0.544
0.556	83.3225	0.556	84.1067	0.556	81.7687	0.556	75.2187	0.556	65.3501	0.556	57.8189	0.556	57.5867	0.556	59.3463	0.556	60.8513	0.556	62.9682	0.556	65.2028	0.556	67.5056	0.556	71.1375	0.556	69.3351	0.556	72.792		0.556	53.7879	0.556	54.4981	0.556	51.1924	0.556	39.6738	0.556	27.9317	0.556	20.6242	0.556	23.768	0.556	35.5281	0.556	40.761	0.556
0.569	81.4408	0.569	82.2284	0.569	79.8509	0.569	73.1514	0.569	63.1101	0.569	55.6855	0.569	55.5054	0.569	57.643	0.569	59.1847	0.569	61.2798	0.569	63.4394	0.569	65.6027	0.569	68.924	0.569	67.0805	0.569	70.2789		0.569	53.8407	0.569	54.5435	0.569	51.2374	0.569	39.6813	0.569	28.1445	0.569	21.3947	0.569	24.7337	0.569	36.2896	0.569	41.5924	0.569
0.581	79.6442	0.581	80.4363	0.581	78.0203	0.581	71.1729	0.581	60.9615	0.581	53.6405	0.581	53.5169	0.581	56.0241	0.581	57.6072	0.581	59.6787	0.581	61.7556	0.581	63.7854	0.581	66.8089	0.581	64.9269	0.581	67.8734		0.581	53.9052	0.581	54.6003	0.581	51.2941	0.581	39.7027	0.581	28.3798	0.581	22.176	0.581	25.6998	0.581	37.0572	0.581	42.4301	0.581
0.594	77.9276	0.594	78.7249	0.594	76.2716	0.594	69.2778	0.594	58.8991	0.594	51.6792	0.594	51.6166	0.594	54.4851	0.594	56.1138	0.594	58.1602	0.594	60.1467	0.594	62.0487	0.594	64.7869	0.594	62.8687	0.594	65.5696		0.594	53.9815	0.594	54.6686	0.594	51.3627	0.594	39.7381	0.594	28.6369	0.594	22.9661	0.594	26.6661	0.594	37.8301	0.594	43.2734	0.594
0.606	76.2863	0.606	77.0898	0.606	74.6	0.606	67.4616	0.606	56.9181	0.606	49.7974	0.606	49.8004	0.606	53.0219	0.606	54.7005	0.606	56.7198	0.606	58.6089	0.606	60.3887	0.606	62.8531	0.606	60.9012	0.606	63.3624		0.606	54.0695	0.606	54.7485	0.606	51.4432	0.606	39.7876	0.606	28.915	0.606	23.7638	0.606	27.632	0.606	38.6074	0.606	44.1216	0.606
0.619	74.7161	0.619	75.5264	0.619	73.0013	0.619	65.72	0.619	55.0141	0.619	47.9913	0.619	48.0646	0.619	51.6309	0.619	53.3631	0.619	55.3537	0.619	57.1384	0.619	58.8012	0.619	61.0034	0.619	59.02	0.619	61.247		0.619	54.1694	0.619	54.84	0.619	51.5356	0.619	39.8513	0.619	29.2135	0.619	24.5678	0.619	28.5972	0.619	39.3885	0.619	44.974	0.619
0.631	73.2129	0.631	74.0307	0.631	71.4714	0.631	64.0487	0.631	53.1832	0.631	46.2574	0.631	46.4059	0.631	50.3086	0.631	52.0979	0.631	54.0581	0.631	55.7317	0.631	57.2826	0.631	59.2337	0.631	57.2208	0.631	59.219		0.631	54.2811	0.631	54.9432	0.631	51.64	0.631	39.9293	0.631	29.5315	0.631	25.3769	0.631	29.5617	0.631	40.1728	0.631	45.83	0.631
0.644	71.7728	0.644	72.5989	0.644	70.0066	0.644	62.4441	0.644	51.4215	0.644	44.5925	0.644	44.821	0.644	49.0516	0.644	50.9013	0.644	52.8296	0.644	54.3856	0.644	55.8294	0.644	57.54	0.644	55.4999	0.644	57.2741		0.644	54.4048	0.644	55.0582	0.644	51.7567	0.644	40.0217	0.644	29.8684	0.644	26.1902	0.644	30.5251	0.644	40.9596	0.644	46.6893	0.644
0.656	70.3929	0.656	71.2278	0.656	68.6035	0.656	60.9029	0.656	49.7257	0.656	42.9939	0.656	43.3073	0.656	47.8571	0.656	49.7702	0.656	51.6647	0.656	53.0974	0.656	54.4389	0.656	55.9192	0.656	53.8539	0.656	55.409		0.656	54.5404	0.656	55.185	0.656	51.8855	0.656	40.1288	0.656	30.2236	0.656	27.0068	0.656	31.4873	0.656	41.7484	0.656	47.5512	0.656
0.669	69.0696	0.669	69.914	0.669	67.2588	0.669	59.4217	0.669	48.0925	0.669	41.4585	0.669	41.862	0.669	46.7221	0.669	48.7012	0.669	50.5606	0.669	51.8642	0.669	53.1079	0.669	54.368	0.669	52.2793	0.669	53.6197		0.669	54.6882	0.669	55.3238	0.669	52.0268	0.669	40.2506	0.669	30.5963	0.669	27.8263	0.669	32.4483	0.669	42.5389	0.669	48.4155	0.669
0.681	67.8003	0.681	68.6547	0.681	65.9697	0.681	57.9977	0.681	46.5192	0.681	39.9844	0.681	40.4829	0.681	45.6441	0.681	47.6916	0.681	49.5142	0.681	50.6835	0.681	51.834	0.681	52.8835	0.681	50.7732	0.681	51.9034		0.681	54.8481	0.681	55.4747	0.681	52.1805	0.681	40.3872	0.681	30.9861	0.681	28.6477	0.681	33.4079	0.681	43.3305	0.681	49.2816	0.681
0.694	66.582	0.694	67.447	0.694	64.7335	0.694	56.6281	0.694	45.0026	0.694	38.569	0.694	39.1677	0.694	44.6205	0.694	46.7384	0.694	48.5227	0.694	49.5531	0.694	50.6144	0.694	51.4628	0.694	49.3327	0.694	50.2567		0.694	55.0203	0.694	55.6379	0.694	52.347	0.694	40.539	0.694	31.3923	0.694	29.4708	0.694	34.3663	0.694	44.1229	0.694	50.1493	0.694
0.706	65.4124	0.706	66.2884	0.706	63.5474	0.706	55.3103	0.706	43.5405	0.706	37.2105	0.706	37.9143	0.706	43.649	0.706	45.8389	0.706	47.5837	0.706	48.4707	0.706	49.4472	0.706	50.1035	0.706	47.9551	0.706	48.6771		0.706	55.2049	0.706	55.8133	0.706	52.5262	0.706	40.7059	0.706	31.8144	0.706	30.2951	0.706	35.3232	0.706	44.9156	0.706	51.0183	0.706
0.719	64.2891	0.719	65.1766	0.719	62.4093	0.719	54.0421	0.719	42.1304	0.719	35.907	0.719	36.7212	0.719	42.7274	0.719	44.9907	0.719	46.6946	0.719	47.4344	0.719	48.33	0.719	48.8032	0.719	46.6379	0.719	47.1619		0.719	55.402	0.719	56.0013	0.719	52.7184	0.719	40.8882	0.719	32.2519	0.719	31.1202	0.719	36.2787	0.719	45.7085	0.719	51.8882	0.719
0.731	63.2098	0.731	64.1092	0.731	61.3167	0.731	52.8211	0.731	40.77	0.731	34.6567	0.731	35.5863	0.731	41.8535	0.731	44.1912	0.731	45.8531	0.731	46.4422	0.731	47.2608	0.731	47.5596	0.731	45.3788	0.731	45.7086		0.731	55.6117	0.731	56.2019	0.731	52.9238	0.731	41.0862	0.731	32.7043	0.731	31.9459	0.731	37.233	0.731	46.5013	0.731	52.7587	0.731
0.744	62.1725	0.744	63.0843	0.744	60.2677	0.744	51.6451	0.744	39.4573	0.744	33.4583	0.744	34.5082	0.744	41.0253	0.744	43.4382	0.744	45.057	0.744	45.4924	0.744	46.2379	0.744	46.3706	0.744	44.1754	0.744	44.3149		0.744	55.8342	0.744	56.4154	0.744	53.1426	0.744	41.3	0.744	33.1712	0.744	32.7718	0.744	38.186	0.744	47.2936	0.744	53.6298	0.744
0.756	61.1754	0.756	62.0999	0.756	59.2603	0.756	50.5125	0.756	38.1904	0.756	32.3102	0.756	33.4855	0.756	40.2409	0.756	42.7293	0.756	44.304	0.756	44.5834	0.756	45.2595	0.756	45.2344	0.756	43.0258	0.756	42.9787		0.756	56.0696	0.756	56.6419	0.756	53.3749	0.756	41.5298	0.756	33.6522	0.756	33.5977	0.756	39.1377	0.756	48.0853	0.756	54.501	0.756
0.769	60.2166	0.769	61.154	0.769	58.2927	0.769	49.4213	0.769	36.9673	0.769	31.2113	0.769	32.5165	0.769	39.4984	0.769	42.0623	0.769	43.5922	0.769	43.7135	0.769	44.3239	0.769	44.1489	0.769	41.9278	0.769	41.6978		0.769	56.3181	0.769	56.8816	0.769	53.621	0.769	41.7758	0.769	34.1468	0.769	34.4236	0.769	40.0883	0.769	48.8761	0.769	55.3723	0.769
0.781	59.2945	0.781	60.2451	0.781	57.3632	0.781	48.3696	0.781	35.7864	0.781	30.1602	0.781	31.6002	0.781	38.796	0.781	41.4352	0.781	42.9195	0.781	42.8814	0.781	43.4296	0.781	43.1124	0.781	40.8794	0.781	40.4703		0.781	56.5799	0.781	57.1348	0.781	53.8811	0.781	42.0384	0.781	34.6549	0.781	35.2493	0.781	41.0379	0.781	49.666	0.781	56.2436	0.781
0.794	58.4075	0.794	59.3717	0.794	56.4701	0.794	47.3561	0.794	34.6459	0.794	29.1562	0.794	30.7351	0.794	38.1323	0.794	40.846	0.794	42.2841	0.794	42.0857	0.794	42.5751	0.794	42.1234	0.794	39.8788	0.794	39.2944		0.794	56.8552	0.794	57.4016	0.794	54.1554	0.794	42.3177	0.794	35.1761	0.794	36.0746	0.794	41.9866	0.794	50.4547	0.794	57.1145	0.794
0.806	57.5542	0.806	58.532	0.806	55.6118	0.806	46.3791	0.806	33.5445	0.806	28.198	0.806	29.9201	0.806	37.5052	0.806	40.2927	0.806	41.6842	0.806	41.3251	0.806	41.7589	0.806	41.18	0.806	38.9241	0.806	38.1682		0.806	57.1442	0.806	57.6823	0.806	54.4442	0.806	42.614	0.806	35.7101	0.806	36.8997	0.806	42.9344	0.806	51.2422	0.806	57.9851	0.806
0.819	56.7329	0.819	57.7246	0.819	54.7871	0.819	45.4372	0.819	32.4805	0.819	27.2848	0.819	29.1539	0.819	36.9134	0.819	39.7734	0.819	41.118	0.819	40.5983	0.819	40.9798	0.819	40.2807	0.819	38.0136	0.819	37.0899		0.819	57.4471	0.819	57.9771	0.819	54.7479	0.819	42.9277	0.819	36.2568	0.819	37.7242	0.819	43.8816	0.819	52.0284	0.819	58.8552	0.819
0.831	55.9428	0.831	56.9483	0.831	53.9945	0.831	44.5291	0.831	31.4528	0.831	26.4159	0.831	28.4355	0.831	36.3554	0.831	39.2863	0.831	40.5839	0.831	39.9042	0.831	40.2366	0.831	39.4243	0.831	37.1457	0.831	36.058		0.831	57.7641	0.831	58.2864	0.831	55.0667	0.831	43.2588	0.831	36.816	0.831	38.5486	0.831	44.8283	0.831	52.8132	0.831	59.7248	0.831
0.844	55.1822	0.844	56.2018	0.844	53.2327	0.844	43.6534	0.844	30.4598	0.844	25.5904	0.844	27.7635	0.844	35.8296	0.844	38.8298	0.844	40.0802	0.844	39.2417	0.844	39.5281	0.844	38.6091	0.844	36.3186	0.844	35.0709		0.844	58.0956	0.844	58.6103	0.844	55.4008	0.844	43.6079	0.844	37.3875	0.844	39.3726	0.844	45.7747	0.844	53.5966	0.844	60.5937	0.844
0.856	54.4503	0.856	55.4839	0.856	52.5007	0.856	42.8089	0.856	29.5005	0.856	24.8076	0.856	27.1369	0.856	35.3346	0.856	38.4021	0.856	39.6054	0.856	38.6098	0.856	38.853	0.856	37.8338	0.856	35.5307	0.856	34.1268		0.856	58.4417	0.856	58.9495	0.856	55.7508	0.856	43.9751	0.856	37.9713	0.856	40.1964	0.856	46.7209	0.856	54.3786	0.856	61.4619	0.856
0.869	53.7457	0.869	54.7933	0.869	51.797	0.869	41.9945	0.869	28.5736	0.869	24.0669	0.869	26.5543	0.869	34.8691	0.869	38.0018	0.869	39.1581	0.869	38.0074	0.869	38.2103	0.869	37.097	0.869	34.7804	0.869	33.2244		0.869	58.8029	0.869	59.3038	0.869	56.1167	0.869	44.361	0.869	38.5673	0.869	41.02	0.869	47.6673	0.869	55.1591	0.869	62.3295	0.869
0.881	53.0675	0.881	54.1292	0.881	51.1208	0.881	41.209	0.881	27.6779	0.881	23.3675	0.881	26.0148	0.881	34.4316	0.881	37.6271	0.881	38.7367	0.881	37.4336	0.881	37.599	0.881	36.3975	0.881	34.0661	0.881	32.362		0.881	59.1792	0.881	59.6739	0.881	56.4991	0.881	44.7655	0.881	39.1754	0.881	41.8438	0.881	48.6139	0.881	55.9384	0.881	63.1963	0.881
0.894	52.4147	0.894	53.4904	0.894	50.4706	0.894	40.4515	0.894	26.8126	0.894	22.7088	0.894	25.5169	0.894	34.0211	0.894	37.2767	0.894	38.3401	0.894	36.8875	0.894	37.0181	0.894	35.7341	0.894	33.3865	0.894	31.5385		0.894	59.5713	0.894	60.06	0.894	56.8983	0.894	45.1894	0.894	39.7958	0.894	42.6676	0.894	49.5611	0.894	56.7162	0.894	64.0625	0.894
0.906	51.7865	0.906	52.876	0.906	49.846	0.906	39.7209	0.906	25.9765	0.906	22.0901	0.906	25.0593	0.906	33.636	0.906	36.9493	0.906	37.9668	0.906	36.3682	0.906	36.4666	0.906	35.1054	0.906	32.7399	0.906	30.7519		0.906	59.9794	0.906	60.4625	0.906	57.3147	0.906	45.6329	0.906	40.4284	0.906	43.4918	0.906	50.5091	0.906	57.4929	0.906	64.9281	0.906
0.919	51.1817	0.919	52.285	0.919	49.2457	0.919	39.0162	0.919	25.1686	0.919	21.5107	0.919	24.6409	0.919	33.2754	0.919	36.6433	0.919	37.6156	0.919	35.8749	0.919	35.9435	0.919	34.5101	0.919	32.1249	0.919	30.0012		0.919	60.4039	0.919	60.882	0.919	57.7488	0.919	46.0963	0.919	41.0734	0.919	44.3166	0.919	51.4582	0.919	58.2685	0.919	65.7931	0.919
0.931	50.6	0.931	51.7167	0.931	48.6691	0.931	38.3367	0.931	24.3882	0.931	20.9699	0.931	24.26	0.931	32.9379	0.931	36.3575	0.931	37.2853	0.931	35.4066	0.931	35.4478	0.931	33.9471	0.931	31.5398	0.931	29.2845		0.931	60.845	0.931	61.3187	0.931	58.2011	0.931	46.5802	0.931	41.7309	0.931	45.1423	0.931	52.4087	0.931	59.0433	0.931	66.6577	0.931
0.944	50.0402	0.944	51.1702	0.944	48.115	0.944	37.6814	0.944	23.6342	0.944	20.4669	0.944	23.9154	0.944	32.6225	0.944	36.0908	0.944	36.9749	0.944	34.9628	0.944	34.9789	0.944	33.4154	0.944	30.9835	0.944	28.601		0.944	61.3035	0.944	61.7731	0.944	58.6718	0.944	47.0849	0.944	42.4012	0.944	45.9691	0.944	53.361	0.944	59.8173	0.944	67.522	0.944
0.956	49.5015	0.956	50.6446	0.956	47.5827	0.956	37.0493	0.956	22.9057	0.956	20.0009	0.956	23.6057	0.956	32.3281	0.956	35.8421	0.956	36.6832	0.956	34.5427	0.956	34.5358	0.956	32.9136	0.956	30.4545	0.956	27.9488		0.956	61.7795	0.956	62.2457	0.956	59.1617	0.956	47.6108	0.956	43.0844	0.956	46.7973	0.956	54.3154	0.956	60.5907	0.956	68.386	0.956
0.969	48.9835	0.969	50.1394	0.969	47.0715	0.969	36.4399	0.969	22.202	0.969	19.5711	0.969	23.3293	0.969	32.0536	0.969	35.6101	0.969	36.4092	0.969	34.1454	0.969	34.1177	0.969	32.4408	0.969	29.9514	0.969	27.3267		0.969	62.2738	0.969	62.7372	0.969	59.6711	0.969	48.1585	0.969	43.7806	0.969	47.6274	0.969	55.2723	0.969	61.3639	0.969	69.2501	0.969
0.981	48.4852	0.981	49.6535	0.981	46.5806	0.981	35.8523	0.981	21.5224	0.981	19.1767	0.981	23.0849	0.981	31.7983	0.981	35.3941	0.981	36.1521	0.981	33.7704	0.981	33.7238	0.981	31.9959	0.981	29.4728	0.981	26.7334		0.981	62.7866	0.981	63.2478	0.981	60.2006	0.981	48.7287	0.981	44.4907	0.981	48.4598	0.981	56.2324	0.981	62.1373	0.981	70.1146	0.981
0.994	48.0057	0.994	49.1861	0.994	46.1088	0.994	35.285	0.994	20.8652	0.994	18.8163	0.994	22.8709	0.994	31.5611	0.994	35.1932	0.994	35.9111	0.994	33.4173	0.994	33.3537	0.994	31.578	0.994	29.0181	0.994	26.168		0.994	63.3185	0.994	63.7781	0.994	60.7507	0.994	49.3212	0.994	45.2136	0.994	49.2938	0.994	57.1947	0.994	62.9102	0.994	70.9786	0.994
1.007	47.5456	1.007	48.7378	1.007	45.6568	1.007	34.7392	1.007	20.2315	1.007	18.4889	1.007	22.6852	1.007	31.3405	1.007	35.0055	1.007	35.6844	1.007	33.0845	1.007	33.0056	1.007	31.1849	1.007	28.5843	1.007	25.6275		1.007	63.8709	1.007	64.3297	1.007	61.323	1.007	49.9381	1.007	45.9523	1.007	50.1323	1.007	58.1622	1.007	63.6846	1.007	71.8442	1.007
1.019	47.1028	1.019	48.3064	1.019	45.2223	1.019	34.2121	1.019	19.6186	1.019	18.1934	1.019	22.527	1.019	31.1363	1.019	34.8315	1.019	35.4723	1.019	32.7723	1.019	32.6798	1.019	30.817	1.019	28.1719	1.019	25.1124		1.019	64.443	1.019	64.9017	1.019	61.9166	1.019	50.5784	1.019	46.7052	1.019	50.9741	1.019	59.1339	1.019	64.4603	1.019	72.7109	1.019
1.032	46.6774	1.032	47.8919	1.032	44.8055	1.032	33.704	1.032	19.0272	1.032	17.9288	1.032	22.3946	1.032	30.9478	1.032	34.6698	1.032	35.2738	1.032	32.4799	1.032	32.3754	1.032	30.4729	1.032	27.7792	1.032	24.6209		1.032	65.0363	1.032	65.4954	1.032	62.5329	1.032	51.2432	1.032	47.4732	1.032	51.8198	1.032	60.1104	1.032	65.2372	1.032	73.5788	1.032
1.044	46.2693	1.044	47.4941	1.044	44.4058	1.044	33.2145	1.044	18.4561	1.044	17.6933	1.044	22.286	1.044	30.7736	1.044	34.5197	1.044	35.0877	1.044	32.2064	1.044	32.0913	1.044	30.1511	1.044	27.4044	1.044	24.1509		1.044	65.6513	1.044	66.1118	1.044	63.1726	1.044	51.9333	1.044	48.2571	1.044	52.6704	1.044	61.0925	1.044	66.0164	1.044	74.4485	1.044
1.057	45.8774	1.057	47.1123	1.057	44.0226	1.057	32.7428	1.057	17.9046	1.057	17.4858	1.057	22.2	1.057	30.6132	1.057	34.3803	1.057	34.9136	1.057	31.9514	1.057	31.8272	1.057	29.851	1.057	27.0468	1.057	23.7019		1.057	66.289	1.057	66.7514	1.057	63.8366	1.057	52.6496	1.057	49.0575	1.057	53.5265	1.057	62.0809	1.057	66.7982	1.057	75.3206	1.057
1.069	45.5016	1.069	46.7458	1.069	43.6553	1.069	32.288	1.069	17.3723	1.069	17.3048	1.069	22.1351	1.069	30.4659	1.069	34.2513	1.069	34.751	1.069	31.7144	1.069	31.5822	1.069	29.5715	1.069	26.7053	1.069	23.2723		1.069	66.9498	1.069	67.415	1.069	64.5255	1.069	53.3923	1.069	49.875	1.069	54.3886	1.069	63.0761	1.069	67.5832	1.069	76.1952	1.069
1.082	45.141	1.082	46.3942	1.082	43.3033	1.082	31.8499	1.082	16.8584	1.082	17.1488	1.082	22.0898	1.082	30.3311	1.082	34.1321	1.082	34.5994	1.082	31.495	1.082	31.356	1.082	29.312	1.082	26.3791	1.082	22.8613		1.082	67.6348	1.082	68.1034	1.082	65.2402	1.082	54.1627	1.082	50.7104	1.082	55.2577	1.082	64.0792	1.082	68.3721	1.082	77.0733	1.082
1.094	44.7954	1.094	46.0569	1.094	42.9659	1.094	31.4274	1.094	16.3621	1.094	17.0163	1.094	22.0628	1.094	30.2082	1.094	34.0222	1.094	34.458	1.094	31.2925	1.094	31.1478	1.094	29.0716	1.094	26.067	1.094	22.4674		1.094	68.3446	1.094	68.8176	1.094	65.9816	1.094	54.9614	1.094	51.5646	1.094	56.1346	1.094	65.0907	1.094	69.1657	1.094	77.9551	1.094
1.107	44.4644	1.107	45.7336	1.107	42.6431	1.107	31.0207	1.107	15.8833	1.107	16.9057	1.107	22.0527	1.107	30.0964	1.107	33.9209	1.107	34.3265	1.107	31.1065	1.107	30.9571	1.107	28.8493	1.107	25.7681	1.107	22.0896		1.107	69.0804	1.107	69.5585	1.107	66.7507	1.107	55.7894	1.107	52.4382	1.107	57.0201	1.107	66.1115	1.107	69.9646	1.107	78.8415	1.107
1.119	44.1475	1.119	45.4239	1.119	42.3341	1.119	30.6288	1.119	15.421	1.119	16.8155	1.119	22.0579	1.119	29.9952	1.119	33.828	1.119	34.2043	1.119	30.9365	1.119	30.7833	1.119	28.6443	1.119	25.4814	1.119	21.7268		1.119	69.8431	1.119	70.3273	1.119	67.5485	1.119	56.6474	1.119	53.3325	1.119	57.9152	1.119	67.1427	1.119	70.7698	1.119	79.7332	1.119
1.132	43.8445	1.132	45.1275	1.132	42.0385	1.132	30.2513	1.132	14.9749	1.132	16.744	1.132	22.0774	1.132	29.904	1.132	33.7429	1.132	34.0911	1.132	30.782	1.132	30.6258	1.132	28.4559	1.132	25.2061	1.132	21.3778		1.132	70.6336	1.132	71.1246	1.132	68.3759	1.132	57.5367	1.132	54.2484	1.132	58.8209	1.132	68.1852	1.132	71.5821	1.132	80.6309	1.132
1.144	43.5548	1.144	44.8436	1.144	41.7559	1.144	29.8878	1.144	14.5445	1.144	16.6897	1.144	22.11	1.144	29.8225	1.144	33.6654	1.144	33.9866	1.144	30.6426	1.144	30.4843	1.144	28.2835	1.144	24.9416	1.144	21.0419		1.144	71.4531	1.144	71.9519	1.144	69.2341	1.144	58.458	1.144	55.1868	1.144	59.7383	1.144	69.24	1.144	72.4026	1.144	81.5354	1.144
1.157	43.2781	1.157	44.5722	1.157	41.4858	1.157	29.5377	1.157	14.129	1.157	16.6512	1.157	22.1544	1.157	29.7501	1.157	33.5952	1.157	33.8902	1.157	30.5179	1.157	30.358	1.157	28.1263	1.157	24.6871	1.157	20.7179		1.157	72.3031	1.157	72.8103	1.157	70.1244	1.157	59.4128	1.157	56.1492	1.157	60.6688	1.157	70.3084	1.157	73.2324	1.157	82.4478	1.157
1.169	43.0142	1.169	44.3128	1.169	41.2281	1.169	29.2007	1.169	13.728	1.169	16.6268	1.169	22.2096	1.169	29.6864	1.169	33.5319	1.169	33.8018	1.169	30.4076	1.169	30.2467	1.169	27.9836	1.169	24.442	1.169	20.4051		1.169	73.1843	1.169	73.701	1.169	71.048	1.169	60.4021	1.169	57.1365	1.169	61.6133	1.169	71.3914	1.169	74.0724	1.169	83.3689	1.169
1.182	42.7626	1.182	44.0652	1.182	40.9821	1.182	28.8764	1.182	13.341	1.182	16.6151	1.182	22.2746	1.182	29.631	1.182	33.4753	1.182	33.721	1.182	30.3111	1.182	30.1498	1.182	27.8549	1.182	24.2056	1.182	20.1025		1.182	74.0985	1.182	74.6255	1.182	72.0062	1.182	61.4272	1.182	58.1505	1.182	62.5734	1.182	72.4905	1.182	74.9241	1.182	84.2999	1.182
1.194	42.5231	1.194	43.8289	1.194	40.7475	1.194	28.5642	1.194	12.9676	1.194	16.6148	1.194	22.3485	1.194	29.5834	1.194	33.4252	1.194	33.6476	1.194	30.2282	1.194	30.067	1.194	27.7396	1.194	23.9774	1.194	19.8096		1.194	75.0469	1.194	75.585	1.194	73.0005	1.194	62.4896	1.194	59.1923	1.194	63.5506	1.194	73.607	1.194	75.7888	1.194	85.242	1.194
1.207	42.2953	1.207	43.6038	1.207	40.5242	1.207	28.2638	1.207	12.6072	1.207	16.6244	1.207	22.4304	1.207	29.5435	1.207	33.3814	1.207	33.5815	1.207	30.1585	1.207	29.9978	1.207	27.6373	1.207	23.7571	1.207	19.5256		1.207	76.0309	1.207	76.5811	1.207	74.0324	1.207	63.5905	1.207	60.2638	1.207	64.5462	1.207	74.7425	1.207	76.6677	1.207	86.1964	1.207
1.219	42.0791	1.219	43.3894	1.219	40.3115	1.219	27.9748	1.219	12.2595	1.219	16.6428	1.219	22.5195	1.219	29.5108	1.219	33.3436	1.219	33.5223	1.219	30.1017	1.219	29.9418	1.219	27.5474	1.219	23.5441	1.219	19.2498		1.219	77.0524	1.219	77.6155	1.219	75.1035	1.219	64.7317	1.219	61.3664	1.219	65.5622	1.219	75.8984	1.219	77.5627	1.219	87.1646	1.219
1.232	41.8742	1.232	43.1856	1.232	40.1095	1.232	27.6969	1.232	11.9237	1.232	16.6685	1.232	22.6149	1.232	29.485	1.232	33.312	1.232	33.4699	1.232	30.0575	1.232	29.8987	1.232	27.4695	1.232	23.3382	1.232	18.9819		1.232	78.1129	1.232	78.69	1.232	76.2154	1.232	65.9147	1.232	62.5021	1.232	66.6002	1.232	77.0766	1.232	78.4752	1.232	88.1479	1.232
1.244	41.6803	1.244	42.992	1.244	39.9176	1.244	27.4297	1.244	11.5998	1.244	16.7006	1.244	22.7159	1.244	29.4659	1.244	33.2863	1.244	33.4243	1.244	30.0255	1.244	29.8682	1.244	27.4032	1.244	23.1391	1.244	18.7212		1.244	79.2143	1.244	79.8063	1.244	77.37	1.244	67.1412	1.244	63.6728	1.244	67.6622	1.244	78.279	1.244	79.407	1.244	89.1481	1.244
1.257	41.497	1.257	42.8085	1.257	39.7357	1.257	27.173	1.257	11.2871	1.257	16.738	1.257	22.822	1.257	29.4532	1.257	33.2663	1.257	33.3852	1.257	30.0054	1.257	29.85	1.257	27.3483	1.257	22.9466	1.257	18.4676		1.257	80.3586	1.257	80.9663	1.257	78.5693	1.257	68.4134	1.257	64.8806	1.257	68.7502	1.257	79.5074	1.257	80.3601	1.257	90.1668	1.257
1.269	41.3242	1.269	42.6348	1.269	39.5634	1.269	26.9264	1.269	10.9852	1.269	16.7794	1.269	22.9325	1.269	29.4468	1.269	33.2521	1.269	33.3525	1.269	29.9972	1.269	29.8437	1.269	27.3043	1.269	22.7605	1.269	18.2205		1.269	81.5479	1.269	82.1722	1.269	79.8155	1.269	69.7332	1.269	66.1278	1.269	69.8664	1.269	80.764	1.269	81.3365	1.269	91.2059	1.269
1.282	41.1618	1.282	42.4707	1.282	39.4006	1.282	26.6896	1.282	10.6938	1.282	16.8241	1.282	23.0469	1.282	29.4464	1.282	33.2436	1.282	33.3263	1.282	30.0004	1.282	29.8492	1.282	27.2711	1.282	22.5809	1.282	17.9799		1.282	82.7843	1.282	83.4262	1.282	81.1105	1.282	71.1026	1.282	67.4166	1.282	71.0132	1.282	82.051	1.282	82.3384	1.282	92.2675	1.282
1.294	41.0095	1.294	42.316	1.294	39.2469	1.294	26.4623	1.294	10.4123	1.294	16.8712	1.294	23.1648	1.294	29.4518	1.294	33.2408	1.294	33.3063	1.294	30.0148	1.294	29.866	1.294	27.2485	1.294	22.4076	1.294	17.7456		1.294	84.0706	1.294	84.7308	1.294	82.457	1.294	72.5243	1.294	68.7497	1.294	72.1932	1.294	83.3709	1.294	83.3681	1.294	93.3537	1.294
1.307	40.867	1.307	42.1705	1.307	39.1023	1.307	26.2443	1.307	10.1407	1.307	16.9197	1.307	23.2855	1.307	29.4628	1.307	33.2435	1.307	33.2926	1.307	30.0403	1.307	29.8941	1.307	27.236	1.307	22.2408	1.307	17.5175		1.307	85.4088	1.307	86.0884	1.307	83.8574	1.307	74.0006	1.307	70.1298	1.307	73.409	1.307	84.7262	1.307	84.4282	1.307	94.4669	1.307
1.319	40.7343	1.319	42.0341	1.319	38.9664	1.319	26.0354	1.319	9.87833	1.319	16.9689	1.319	23.4088	1.319	29.4795	1.319	33.252	1.319	33.2851	1.319	30.0766	1.319	29.9333	1.319	27.2339	1.319	22.0806	1.319	17.2957		1.319	86.802	1.319	87.5019	1.319	85.3146	1.319	75.5341	1.319	71.5601	1.319	74.6636	1.319	86.1199	1.319	85.5214	1.319	95.6097	1.319
1.332	40.6112	1.332	41.9064	1.332	38.8391	1.332	25.8353	1.332	9.62499	1.332	17.0181	1.332	23.5343	1.332	29.5015	1.332	33.2661	1.332	33.2839	1.332	30.1236	1.332	29.9832	1.332	27.2419	1.332	21.9271	1.332	17.0803		1.332	88.2532	1.332	88.9742	1.332	86.8313	1.332	77.1281	1.332	73.0435	1.332	75.9601	1.332	87.5549	1.332	86.6507	1.332	96.7848	1.332
1.344	40.4973	1.344	41.7875	1.344	38.7202	1.344	25.6438	1.344	9.3803	1.344	17.0667	1.344	23.6617	1.344	29.5288	1.344	33.2858	1.344	33.2889	1.344	30.181	1.344	30.0438	1.344	27.2599	1.344	21.7808	1.344	16.8718		1.344	89.7653	1.344	90.5086	1.344	88.4109	1.344	78.7854	1.344	74.5834	1.344	77.3019	1.344	89.0345	1.344	87.8192	1.344	97.9951	1.344
1.357	40.3928	1.357	41.6772	1.357	38.6096	1.357	25.4608	1.357	9.14406	1.357	17.114	1.357	23.7905	1.357	29.5614	1.357	33.3112	1.357	33.3001	1.357	30.2487	1.357	30.1149	1.357	27.2878	1.357	21.6417	1.357	16.6703		1.357	91.3422	1.357	92.1086	1.357	90.0567	1.357	80.5095	1.357	76.1838	1.357	78.6926	1.357	90.5621	1.357	89.0302	1.357	99.2441	1.357
1.369	40.2973	1.369	41.5753	1.369	38.5071	1.369	25.286	1.369	8.91598	1.369	17.1595	1.369	23.9207	1.369	29.599	1.369	33.3423	1.369	33.3175	1.369	30.3265	1.369	30.1963	1.369	27.3258	1.369	21.5104	1.369	16.4761		1.369	92.9871	1.369	93.7776	1.369	91.7725	1.369	82.3043	1.369	77.8483	1.369	80.1361	1.369	92.1416	1.369	90.2874	1.369	100.535	1.369
1.382	40.2108	1.382	41.4817	1.382	38.4126	1.382	25.1194	1.382	8.69576	1.382	17.2027	1.382	24.0519	1.382	29.6418	1.382	33.3792	1.382	33.3412	1.382	30.4144	1.382	30.2879	1.382	27.3737	1.382	21.3872	1.382	16.29		1.382	94.7045	1.382	95.5198	1.382	93.5623	1.382	84.1735	1.382	79.5815	1.382	81.6366	1.382	93.7769	1.382	91.5947	1.382	101.872	1.382
1.394	40.1331	1.394	41.3964	1.394	38.326	1.394	24.9607	1.394	8.48314	1.394	17.243	1.394	24.184	1.394	29.6895	1.394	33.4218	1.394	33.3712	1.394	30.5122	1.394	30.3898	1.394	27.4317	1.394	21.2726	1.394	16.1124		1.394	96.4985	1.394	97.3396	1.394	95.4305	1.394	86.1215	1.394	81.3879	1.394	83.1987	1.394	95.4725	1.394	92.9565	1.394	103.258	1.394
1.407	40.0641	1.407	41.3191	1.407	38.2471	1.407	24.81	1.407	8.27807	1.407	17.2802	1.407	24.3169	1.407	29.7422	1.407	33.4703	1.407	33.4075	1.407	30.6197	1.407	30.5016	1.407	27.4999	1.407	21.1674	1.407	15.9442		1.407	98.3737	1.407	99.2417	1.407	97.3815	1.407	88.1531	1.407	83.2725	1.407	84.8272	1.407	97.2332	1.407	94.3771	1.407	104.699	1.407
1.419	40.0038	1.419	41.2499	1.419	38.1758	1.419	24.6671	1.419	8.08027	1.419	17.3138	1.419	24.4503	1.419	29.7999	1.419	33.5248	1.419	33.4503	1.419	30.737	1.419	30.6234	1.419	27.5783	1.419	21.0719	1.419	15.7861		1.419	100.335	1.419	101.231	1.419	99.4205	1.419	90.2733	1.419	85.2407	1.419	86.5274	1.419	99.0641	1.419	95.8616	1.419	106.199	1.419
1.432	39.952	1.432	41.1886	1.432	38.1122	1.432	24.5319	1.432	7.88968	1.432	17.3435	1.432	24.5841	1.432	29.8625	1.432	33.5851	1.432	33.4995	1.432	30.8638	1.432	30.7552	1.432	27.6671	1.432	20.9869	1.432	15.6389		1.432	102.389	1.432	103.313	1.432	101.553	1.432	92.4876	1.432	87.2986	1.432	88.3052	1.432	100.971	1.432	97.4154	1.432	107.764	1.432
1.444	39.9086	1.444	41.1353	1.444	38.0561	1.444	24.4043	1.444	7.70619	1.444	17.3689	1.444	24.7184	1.444	29.93	1.444	33.6516	1.444	33.5553	1.444	31.0001	1.444	30.8968	1.444	27.7664	1.444	20.9129	1.444	15.5038		1.444	104.541	1.444	105.495	1.444	103.786	1.444	94.8023	1.444	89.4523	1.444	90.1667	1.444	102.959	1.444	99.0443	1.444	109.398	1.444
1.457	39.8736	1.457	41.0898	1.457	38.0074	1.457	24.2844	1.457	7.52974	1.457	17.3898	1.457	24.8529	1.457	30.0025	1.457	33.724	1.457	33.6176	1.457	31.1458	1.457	31.0482	1.457	27.8765	1.457	20.8509	1.457	15.3818		1.457	106.797	1.457	107.782	1.457	106.124	1.457	97.2236	1.457	91.709	1.457	92.1186	1.457	105.036	1.457	100.754	1.457	111.109	1.457
1.469	39.8468	1.469	41.052	1.469	37.9662	1.469	24.1722	1.469	7.36043	1.469	17.4061	1.469	24.9876	1.469	30.0799	1.469	33.8027	1.469	33.6867	1.469	31.301	1.469	31.2093	1.469	27.9974	1.469	20.8015	1.469	15.274		1.469	109.165	1.469	110.181	1.469	108.577	1.469	99.7592	1.469	94.0763	1.469	94.1685	1.469	107.209	1.469	102.553	1.469	112.903	1.469
1.482	39.8284	1.482	41.0221	1.482	37.9324	1.482	24.0676	1.482	7.19828	1.482	17.4174	1.482	25.1226	1.482	30.1623	1.482	33.8875	1.482	33.7625	1.482	31.4654	1.482	31.3803	1.482	28.1294	1.482	20.7656	1.482	15.1816		1.482	111.653	1.482	112.702	1.482	111.15	1.482	102.417	1.482	96.5622	1.482	96.3243	1.482	109.486	1.482	104.447	1.482	114.788	1.482
1.494	39.8181	1.494	40.9998	1.494	37.906	1.494	23.9706	1.494	7.04326	1.494	17.4236	1.494	25.2578	1.494	30.2497	1.494	33.9787	1.494	33.8452	1.494	31.6391	1.494	31.561	1.494	28.2727	1.494	20.7439	1.494	15.1059		1.494	114.269	1.494	115.352	1.494	113.854	1.494	105.205	1.494	99.1763	1.494	98.5947	1.494	111.874	1.494	106.445	1.494	116.771	1.494
1.507	39.816	1.507	40.9853	1.507	37.8869	1.507	23.8813	1.507	6.89576	1.507	17.4246	1.507	25.3931	1.507	30.3422	1.507	34.0762	1.507	33.9348	1.507	31.8221	1.507	31.7514	1.507	28.4275	1.507	20.7374	1.507	15.0481		1.507	117.024	1.507	118.141	1.507	116.697	1.507	108.134	1.507	101.928	1.507	100.99	1.507	114.385	1.507	108.555	1.507	118.863	1.507
1.52	39.822	1.52	40.9785	1.52	37.8752	1.52	23.7998	1.52	6.75597	1.52	17.4204	1.52	25.5287	1.52	30.4398	1.52	34.1801	1.52	34.0314	1.52	32.0142	1.52	31.9516	1.52	28.594	1.52	20.7468	1.52	15.0097		1.52	119.927	1.52	121.08	1.52	119.691	1.52	111.214	1.52	104.829	1.52	103.519	1.52	117.028	1.52	110.788	1.52	121.072	1.52
1.532	39.8362	1.532	40.9795	1.532	37.871	1.532	23.7262	1.532	6.62407	1.532	17.4107	1.532	25.6647	1.532	30.5426	1.532	34.2904	1.532	34.1351	1.532	32.2155	1.532	32.1616	1.532	28.7726	1.532	20.7731	1.532	14.9918		1.532	122.99	1.532	124.18	1.532	122.847	1.532	114.457	1.532	107.891	1.532	106.196	1.532	119.814	1.532	113.155	1.532	123.409	1.532
1.545	39.8585	1.545	40.9882	1.545	37.8742	1.545	23.6605	1.545	6.50059	1.545	17.3956	1.545	25.8009	1.545	30.6506	1.545	34.4073	1.545	34.2462	1.545	32.4259	1.545	32.3814	1.545	28.9633	1.545	20.8169	1.545	14.9959		1.545	126.227	1.545	127.454	1.545	126.177	1.545	117.875	1.545	111.128	1.545	109.032	1.545	122.758	1.545	115.667	1.545	125.888	1.545
1.557	39.8888	1.557	41.0046	1.557	37.8849	1.557	23.603	1.557	6.38592	1.557	17.3752	1.557	25.9376	1.557	30.764	1.557	34.5309	1.557	34.3645	1.557	32.6454	1.557	32.611	1.557	29.1665	1.557	20.8792	1.557	15.0231		1.557	129.651	1.557	130.918	1.557	129.698	1.557	121.485	1.557	114.555	1.557	112.042	1.557	125.871	1.557	118.337	1.557	128.52	1.557
1.57	39.9273	1.57	41.029	1.57	37.9031	1.57	23.5536	1.57	6.28066	1.57	17.3493	1.57	26.0749	1.57	30.8828	1.57	34.6611	1.57	34.4903	1.57	32.8741	1.57	32.8504	1.57	29.3826	1.57	20.9608	1.57	15.0747		1.57	133.28	1.57	134.587	1.57	133.424	1.57	125.301	1.57	118.187	1.57	115.241	1.57	129.172	1.57	121.181	1.57	131.321	1.57
1.582	39.9739	1.582	41.0611	1.582	37.929	1.582	23.5127	1.582	6.18536	1.582	17.3181	1.582	26.2127	1.582	31.0071	1.582	34.7981	1.582	34.6236	1.582	33.1119	1.582	33.0997	1.582	29.6115	1.582	21.0626	1.582	15.1518		1.582	137.13	1.582	138.479	1.582	137.374	1.582	129.342	1.582	122.045	1.582	118.648	1.582	132.676	1.582	124.214	1.582	134.308	1.582
1.595	40.0287	1.595	41.1011	1.595	37.9626	1.595	23.4804	1.595	6.10086	1.595	17.2817	1.595	26.3514	1.595	31.137	1.595	34.9418	1.595	34.7646	1.595	33.3587	1.595	33.359	1.595	29.8536	1.595	21.1851	1.595	15.2555		1.595	141.223	1.595	142.615	1.595	141.567	1.595	133.629	1.595	126.148	1.595	122.282	1.595	136.404	1.595	127.455	1.595	137.498	1.595
1.607	40.0916	1.607	41.1492	1.607	38.004	1.607	23.4568	1.607	6.02784	1.607	17.2403	1.607	26.491	1.607	31.2727	1.607	35.0925	1.607	34.9134	1.607	33.6147	1.607	33.6282	1.607	30.1092	1.607	21.329	1.607	15.3866		1.607	145.58	1.607	147.017	1.607	146.028	1.607	138.184	1.607	130.52	1.607	126.166	1.607	140.378	1.607	130.923	1.607	140.914	1.607
1.62	40.1628	1.62	41.2054	1.62	38.0533	1.62	23.4423	1.62	5.96719	1.62	17.1939	1.62	26.6317	1.62	31.4143	1.62	35.2501	1.62	35.0701	1.62	33.8798	1.62	33.9074	1.62	30.3785	1.62	21.4952	1.62	15.5461		1.62	150.228	1.62	151.712	1.62	150.782	1.62	143.034	1.62	135.188	1.62	130.324	1.62	144.623	1.62	134.643	1.62	144.579	1.62
1.632	40.2424	1.632	41.2696	1.632	38.1107	1.632	23.4371	1.632	5.91989	1.632	17.1429	1.632	26.7737	1.632	31.5619	1.632	35.4147	1.632	35.2348	1.632	34.154	1.632	34.1967	1.632	30.6618	1.632	21.684	1.632	15.7345		1.632	155.197	1.632	156.729	1.632	155.859	1.632	148.208	1.632	140.181	1.632	134.784	1.632	149.167	1.632	138.639	1.632	148.518	1.632
1.645	40.3302	1.645	41.3422	1.645	38.1761	1.645	23.4414	1.645	5.88686	1.645	17.0875	1.645	26.9172	1.645	31.7156	1.645	35.5865	1.645	35.4077	1.645	34.4373	1.645	34.4961	1.645	30.9592	1.645	21.8961	1.645	15.9524		1.645	160.519	1.645	162.101	1.645	161.292	1.645	153.741	1.645	145.535	1.645	139.58	1.645	154.043	1.645	142.943	1.645	152.763	1.645
1.657	40.4265	1.657	41.4231	1.657	38.25	1.657	23.4556	1.657	5.86913	1.657	17.028	1.657	27.0624	1.657	31.8757	1.657	35.7655	1.657	35.5889	1.657	34.7298	1.657	34.8057	1.657	31.2709	1.657	22.1319	1.657	16.2001		1.657	166.234	1.657	167.868	1.657	167.119	1.657	159.67	1.657	151.287	1.657	144.749	1.657	159.287	1.657	147.586	1.657	157.348	1.657
1.67	40.5314	1.67	41.5124	1.67	38.3323	1.67	23.4799	1.67	5.86772	1.67	16.9648	1.67	27.2096	1.67	32.0423	1.67	35.9517	1.67	35.7784	1.67	35.0315	1.67	35.1255	1.67	31.5973	1.67	22.3918	1.67	16.478		1.67	172.385	1.67	174.074	1.67	173.386	1.67	166.042	1.67	157.484	1.67	150.331	1.67	164.942	1.67	152.609	1.67	162.313	1.67
1.682	40.6449	1.682	41.6105	1.682	38.4233	1.682	23.5147	1.682	5.8837	1.682	16.8984	1.682	27.359	1.682	32.2155	1.682	36.1453	1.682	35.9766	1.682	35.3424	1.682	35.4556	1.682	31.9384	1.682	22.6761	1.682	16.7861		1.682	179.023	1.682	180.769	1.682	180.144	1.682	172.908	1.682	164.177	1.682	156.377	1.682	171.057	1.682	158.056	1.682	167.703	1.682
1.695	40.7672	1.695	41.7172	1.695	38.5232	1.695	23.5602	1.695	5.91798	1.695	16.829	1.695	27.5109	1.695	32.3955	1.695	36.3463	1.695	36.1835	1.695	35.6625	1.695	35.796	1.695	32.2945	1.695	22.9852	1.695	17.1244		1.695	186.209	1.695	188.015	1.695	187.452	1.695	180.327	1.695	171.427	1.695	162.943	1.695	177.688	1.695	163.978	1.695	173.572	1.695
1.707	40.8983	1.707	41.8329	1.707	38.632	1.707	23.617	1.707	5.97154	1.707	16.7575	1.707	27.6657	1.707	32.5826	1.707	36.5549	1.707	36.3992	1.707	35.9919	1.707	36.1469	1.707	32.6658	1.707	23.3191	1.707	17.4928		1.707	194.011	1.707	195.881	1.707	195.381	1.707	188.37	1.707	179.305	1.707	170.097	1.707	184.902	1.707	170.437	1.707	179.983	1.707
1.72	41.0384	1.72	41.9577	1.72	38.7501	1.72	23.6853	1.72	6.04519	1.72	16.6842	1.72	27.8235	1.72	32.7769	1.72	36.7711	1.72	36.6239	1.72	36.3306	1.72	36.5082	1.72	33.0524	1.72	23.678	1.72	17.8911		1.72	202.513	1.72	204.45	1.72	204.014	1.72	197.122	1.72	187.894	1.72	177.915	1.72	192.778	1.72	177.504	1.72	187.007	1.72
1.732	41.1877	1.732	42.0919	1.732	38.8778	1.732	23.7654	1.732	6.13974	1.732	16.6101	1.732	27.9849	1.732	32.9787	1.732	36.9951	1.732	36.8578	1.732	36.6786	1.732	36.8801	1.732	33.4545	1.732	24.0619	1.732	18.3189		1.732	211.811	1.732	213.819	1.732	213.447	1.732	206.679	1.732	197.293	1.732	186.49	1.732	201.408	1.732	185.263	1.732	194.732	1.732
1.745	41.3462	1.745	42.2354	1.745	39.0151	1.745	23.858	1.745	6.25584	1.745	16.5356	1.745	28.1501	1.745	33.1882	1.745	37.2269	1.745	37.101	1.745	37.036	1.745	37.2626	1.745	33.8723	1.745	24.471	1.745	18.7758		1.745	222.022	1.745	224.108	1.745	223.801	1.745	217.161	1.745	207.621	1.745	195.935	1.745	210.904	1.745	193.815	1.745	203.261	1.745
1.757	41.5143	1.757	42.3885	1.757	39.1623	1.757	23.9633	1.757	6.39407	1.757	16.4618	1.757	28.3196	1.757	33.4056	1.757	37.4668	1.757	37.3538	1.757	37.4028	1.757	37.6558	1.757	34.3058	1.757	24.9051	1.757	19.2615		1.757	233.288	1.757	235.456	1.757	235.214	1.757	228.711	1.757	219.021	1.757	206.381	1.757	221.398	1.757	203.283	1.757	212.719	1.757
1.77	41.6919	1.77	42.5515	1.77	39.3199	1.77	24.0817	1.77	6.55477	1.77	16.3896	1.77	28.4937	1.77	33.6313	1.77	37.7148	1.77	37.6162	1.77	37.7792	1.77	38.0598	1.77	34.7553	1.77	25.3642	1.77	19.7754		1.77	245.779	1.77	248.036	1.77	247.861	1.77	241.5	1.77	231.665	1.77	217.991	1.77	233.054	1.77	213.813	1.77	223.256	1.77
1.782	41.8794	1.782	42.7246	1.782	39.4879	1.782	24.2138	1.782	6.7384	1.782	16.3199	1.782	28.673	1.782	33.8653	1.782	37.9712	1.782	37.8886	1.782	38.1651	1.782	38.4747	1.782	35.2209	1.782	25.8482	1.782	20.317		1.782	259.706	1.782	262.06	1.782	261.953	1.782	255.744	1.782	245.769	1.782	230.966	1.782	246.072	1.782	225.587	1.782	235.06	1.782
1.795	42.0769	1.795	42.9081	1.795	39.6667	1.795	24.36	1.795	6.94506	1.795	16.2538	1.795	28.8579	1.795	34.1081	1.795	38.2359	1.795	38.171	1.795	38.5605	1.795	38.9004	1.795	35.7026	1.795	26.3567	1.795	20.8856		1.795	275.331	1.795	277.792	1.795	277.754	1.795	271.706	1.795	261.596	1.795	245.552	1.795	260.699	1.795	238.832	1.795	248.359	1.795
1.807	42.2847	1.807	43.1023	1.807	39.8565	1.807	24.5207	1.807	7.17502	1.807	16.1927	1.807	29.0488	1.807	34.3599	1.807	38.5093	1.807	38.4637	1.807	38.9657	1.807	39.3373	1.807	36.2006	1.807	26.8897	1.807	21.481		1.807	292.986	1.807	295.565	1.807	295.596	1.807	289.723	1.807	279.484	1.807	262.063	1.807	277.25	1.807	253.832	1.807	263.447	1.807
1.82	42.5031	1.82	43.3072	1.82	40.0579	1.82	24.6964	1.82	7.42815	1.82	16.1376	1.82	29.2464	1.82	34.6209	1.82	38.7914	1.82	38.7668	1.82	39.3807	1.82	39.7852	1.82	36.7151	1.82	27.447	1.82	22.1024		1.82	313.092	1.82	315.802	1.82	315.906	1.82	310.221	1.82	299.857	1.82	280.897	1.82	296.123	1.82	270.951	1.82	280.694	1.82
1.832	42.7321	1.832	43.5233	1.832	40.271	1.832	24.8878	1.832	7.70472	1.832	16.0901	1.832	29.451	1.832	34.8916	1.832	39.0825	1.832	39.0807	1.832	39.8055	1.832	40.2444	1.832	37.246	1.832	28.0283	1.832	22.7492		1.832	336.196	1.832	339.055	1.832	339.232	1.832	333.755	1.832	323.272	1.832	302.573	1.832	317.837	1.832	290.659	1.832	300.58	1.832
1.845	42.9721	1.845	43.7508	1.845	40.4962	1.845	25.0949	1.845	8.00468	1.845	16.0517	1.845	29.6634	1.845	35.1723	1.845	39.383	1.845	39.4056	1.845	40.2402	1.845	40.7149	1.845	37.7936	1.845	28.6333	1.845	23.4212		1.845	363.026	1.845	366.054	1.845	366.307	1.845	361.059	1.845	350.463	1.845	327.776	1.845	343.08	1.845	313.582	1.845	323.745	1.845
1.857	43.2236	1.857	43.9901	1.857	40.7338	1.857	25.3188	1.857	8.32792	1.857	16.0239	1.857	29.8842	1.857	35.4633	1.857	39.6927	1.857	39.7416	1.857	40.6849	1.857	41.1968	1.857	38.3578	1.857	29.2618	1.857	24.1176		1.857	394.558	1.857	397.784	1.857	398.116	1.857	393.125	1.857	382.422	1.857	357.431	1.857	372.777	1.857	340.561	1.857	351.048	1.857
1.87	43.4866	1.87	44.2415	1.87	40.9844	1.87	25.5594	1.87	8.67439	1.87	16.0084	1.87	30.1139	1.87	35.7648	1.87	40.0123	1.87	40.0892	1.87	41.1399	1.87	41.6904	1.87	38.939	1.87	29.9137	1.87	24.8381		1.87	432.149	1.87	435.607	1.87	436.022	1.87	431.324	1.87	420.519	1.87	392.818	1.87	408.21	1.87	372.761	1.87	383.678	1.87
1.882	43.7613	1.882	44.5053	1.882	41.2482	1.882	25.8178	1.882	9.04429	1.882	16.007	1.882	30.3531	1.882	36.0775	1.882	40.3417	1.882	40.4484	1.882	41.6051	1.882	42.1956	1.882	39.5371	1.882	30.5884	1.882	25.5822		1.882	477.735	1.882	481.471	1.882	481.973	1.882	477.616	1.882	466.714	1.882	435.766	1.882	451.211	1.882	411.847	1.882	423.335	1.882
1.895	44.0484	1.895	44.7818	1.895	41.5254	1.895	26.0941	1.895	9.43724	1.895	16.0215	1.895	30.6027	1.895	36.4014	1.895	40.6813	1.895	40.8195	1.895	42.0807	1.895	42.7126	1.895	40.1521	1.895	31.2858	1.895	26.3495		1.895	534.167	1.895	538.244	1.895	538.842	1.895	534.89	1.895	523.896	1.895	488.969	1.895	504.478	1.895	460.273	1.895	472.523	1.895
1.907	44.348	1.907	45.0715	1.907	41.817	1.907	26.3889	1.907	9.85356	1.907	16.0539	1.907	30.8632	1.907	36.7371	1.907	41.0314	1.907	41.2031	1.907	42.5668	1.907	43.2416	1.907	40.7843	1.907	32.0057	1.907	27.1397		1.907	605.84	1.907	610.347	1.907	611.049	1.907	607.594	1.907	596.512	1.907	556.577	1.907	572.167	1.907	521.816	1.907	535.097	1.907
1.92	44.6606	1.92	45.3747	1.92	42.1229	1.92	26.7029	1.92	10.2932	1.92	16.106	1.92	31.1354	1.92	37.0851	1.92	41.3924	1.92	41.5992	1.92	43.0636	1.92	43.7828	1.92	41.4337	1.92	32.7479	1.92	27.9524		1.92	699.903	1.92	704.971	1.92	705.793	1.92	702.966	1.92	691.798	1.92	645.344	1.92	661.039	1.92	602.624	1.92	617.334	1.92
1.932	44.9864	1.932	45.6921	1.932	42.4438	1.932	27.0363	1.932	10.7561	1.932	16.1799	1.932	31.4201	1.932	37.4456	1.932	41.7644	1.932	42.0082	1.932	43.5713	1.932	44.3363	1.932	42.1006	1.932	33.5119	1.932	28.7873		1.932	828.791	1.932	834.625	1.932	835.589	1.932	833.596	1.932	822.343	1.932	767.012	1.932	782.857	1.932	713.389	1.932	730.144	1.932
1.945	45.3261	1.945	46.0237	1.945	42.7803	1.945	27.3901	1.945	11.2426	1.945	16.2775	1.945	31.718	1.945	37.8191	1.945	42.1479	1.945	42.4304	1.945	44.09	1.945	44.9021	1.945	42.7848	1.945	34.2978	1.945	29.6441		1.945	1016.24	1.945	1023.18	1.945	1024.33	1.945	1023.51	1.945	1012.17	1.945	944	1.945	960.067	1.945	874.519	1.945	894.356	1.945
1.957	45.68	1.957	46.3702	1.957	43.1326	1.957	27.7645	1.957	11.7528	1.957	16.4009	1.957	32.0301	1.957	38.2062	1.957	42.5434	1.957	42.8663	1.957	44.6199	1.957	45.4808	1.957	43.4868	1.957	35.1053	1.957	30.5228		1.957	1313.94	1.957	1322.63	1.957	1324.03	1.957	1325.05	1.957	1313.6	1.957	1225.13	1.957	1241.56	1.957	1130.46	1.957	1155.33	1.957
1.97	46.0485	1.97	46.7322	1.97	43.5014	1.97	28.1602	1.97	12.2869	1.97	16.5521	1.97	32.3572	1.97	38.6073	1.97	42.9512	1.97	43.3161	1.97	45.1614	1.97	46.0724	1.97	44.2067	1.97	35.9344	1.97	31.4232		1.97	1859.64	1.97	1871.56	1.97	1873.37	1.97	1877.69	1.97	1866.09	1.97	1740.5	1.97	1757.62	1.97	1599.67	1.97	1633.96	1.97
1.982	46.432	1.982	47.1099	1.982	43.8874	1.982	28.5779	1.982	12.8453	1.982	16.733	1.982	32.7	1.982	39.0229	1.982	43.3717	1.982	43.7804	1.982	45.7146	1.982	46.6773	1.982	44.9447	1.982	36.7849	1.982	32.3452		1.982	3184.85	1.982	3204.57	1.982	3207.32	1.982	3219.52	1.982	3207.61	1.982	2992.1	1.982	3010.92	1.982	2739.14	1.982	2796.63	1.982
1.995	46.8318	1.995	47.5047	1.995	44.2913	1.995	29.0186	1.995	13.4285	1.995	16.9457	1.995	33.0599	1.995	39.4536	1.995	43.8055	1.995	44.2596	1.995	46.2799	1.995	47.2957	1.995	45.701	1.995	37.6567	1.995	33.2886		1.995	11131.2	1.995	11197.7	1.995	11205.8	1.995	11265	1.995	11251.3	1.995	10497.2	1.995	10526.4	1.995	9571.87	1.995	9769.63	1.995
2.008	47.2457	2.008	47.9141	2.008	44.7114	2.008	29.4798	2.008	14.0337	2.008	17.1901	2.008	33.4362	2.008	39.8991	2.008	44.2525	2.008	44.7534	2.008	46.8566	2.008	47.927	2.008	46.4747	2.008	38.5492	2.008	34.2532		2.008		2.008		2.008		2.008		2.008		2.008		2.008		2.008		2.008		2.008
2.02	47.6776	2.02	48.3427	2.02	45.1516	2.02	29.9662	2.02	14.666	2.02	17.4701	2.02	33.8316	2.02	40.3609	2.02	44.7138	2.02	45.263	2.02	47.4463	2.02	48.5727	2.02	47.2676	2.02	39.4631	2.02	35.2393		2.02	2778.45	2.02	2793.84	2.02	2794.87	2.02	2817.61	2.02	2828.28	2.02	2640.04	2.02	2629.1	2.02	2388.37	2.02	2436.96	2.02
2.033	48.1266	2.033	48.7891	2.033	45.6112	2.033	30.4766	2.033	15.3233	2.033	17.7864	2.033	34.2466	2.033	40.8395	2.033	45.1899	2.033	45.7889	2.033	48.0488	2.033	49.2327	2.033	48.0795	2.033	40.3983	2.033	36.2471		2.033	1708.06	2.033	1717.14	2.033	1717.41	2.033	1733.76	2.033	1744.65	2.033	1629.05	2.033	1616.76	2.033	1467.95	2.033	1497.83	2.033
2.045	48.5936	2.045	49.2542	2.045	46.0907	2.045	31.0119	2.045	16.0068	2.045	18.1405	2.045	34.6821	2.045	41.3352	2.045	45.6812	2.045	46.3314	2.045	48.6645	2.045	49.9075	2.045	48.9106	2.045	41.3548	2.045	37.2766		2.045	1232.3	2.045	1238.58	2.045	1238.48	2.045	1251.94	2.045	1262.93	2.045	1179.67	2.045	1166.8	2.045	1058.82	2.045	1080.49	2.045
2.058	49.0791	2.058	49.7386	2.058	46.5908	2.058	31.5724	2.058	16.7164	2.058	18.5332	2.058	35.139	2.058	41.8487	2.058	46.1883	2.058	46.891	2.058	49.2938	2.058	50.5973	2.058	49.7611	2.058	42.3326	2.058	38.3281		2.058	963.356	2.058	968.06	2.058	967.729	2.058	979.524	2.058	990.544	2.058	925.606	2.058	912.423	2.058	827.502	2.058	844.627	2.058
2.07	49.5836	2.07	50.2429	2.07	47.1124	2.07	32.1588	2.07	17.4529	2.07	18.9659	2.07	35.6184	2.07	42.3805	2.07	46.7119	2.07	47.4682	2.07	49.937	2.07	51.3024	2.07	50.6315	2.07	43.3319	2.07	39.4015		2.07	790.446	2.07	794.137	2.07	793.638	2.07	804.332	2.07	815.361	2.07	762.232	2.07	748.866	2.07	678.751	2.07	693.017	2.07
2.083	50.1077	2.083	50.7678	2.083	47.6559	2.083	32.7718	2.083	18.2167	2.083	19.4393	2.083	36.1213	2.083	42.9313	2.083	47.2525	2.083	48.0636	2.083	50.5945	2.083	52.0234	2.083	51.522	2.083	44.3529	2.083	40.4974		2.083	669.922	2.083	672.908	2.083	672.278	2.083	682.179	2.083	693.197	2.083	648.323	2.083	634.844	2.083	575.033	2.083	587.362	2.083
2.095	50.6528	2.095	51.3145	2.095	48.2225	2.095	33.4125	2.095	19.0085	2.095	19.9546	2.095	36.6488	2.095	43.5019	2.095	47.811	2.095	48.6779	2.095	51.2669	2.095	52.7608	2.095	52.4333	2.095	45.3957	2.095	41.6161		2.095	581.098	2.095	583.568	2.095	582.827	2.095	592.123	2.095	603.115	2.095	564.342	2.095	550.793	2.095	498.562	2.095	509.509	2.095
2.108	51.2191	2.108	51.8834	2.108	48.8126	2.108	34.0811	2.108	19.829	2.108	20.5123	2.108	37.2021	2.108	44.093	2.108	48.388	2.108	49.3116	2.108	51.9546	2.108	53.515	2.108	53.3656	2.108	46.4608	2.108	42.7579		2.108	512.919	2.108	514.996	2.108	514.158	2.108	522.969	2.108	533.925	2.108	499.849	2.108	486.258	2.108	439.832	2.108	449.759	2.108
2.12	51.8079	2.12	52.4754	2.12	49.4274	2.12	34.7786	2.12	20.679	2.12	21.1129	2.12	37.7822	2.12	44.7052	2.12	48.9842	2.12	49.9654	2.12	52.6581	2.12	54.2866	2.12	54.3196	2.12	47.5484	2.12	43.9233		2.12	458.936	2.12	460.704	2.12	459.78	2.12	468.189	2.12	479.096	2.12	448.752	2.12	435.138	2.12	393.3	2.12	402.45	2.12
2.133	52.4195	2.133	53.0913	2.133	50.0676	2.133	35.5059	2.133	21.5591	2.133	21.7572	2.133	38.3902	2.133	45.3393	2.133	49.6006	2.133	50.64	2.133	53.3781	2.133	55.0762	2.133	55.2957	2.133	48.659	2.133	45.113		2.133	415.128	2.133	416.648	2.133	415.645	2.133	423.712	2.133	434.561	2.133	407.254	2.133	393.631	2.133	355.506	2.133	364.055	2.133
2.145	53.0552	2.145	53.7325	2.145	50.7341	2.145	36.2635	2.145	22.4701	2.145	22.4455	2.145	39.0275	2.145	45.9961	2.145	50.238	2.145	51.3362	2.145	54.1153	2.145	55.8845	2.145	56.2946	2.145	49.793	2.145	46.3274		2.145	378.867	2.145	380.185	2.145	379.107	2.145	386.876	2.145	397.658	2.145	372.872	2.145	359.252	2.145	324.192	2.145	332.269	2.145
2.158	53.7161	2.158	54.3993	2.158	51.4279	2.158	37.0526	2.158	23.413	2.158	23.1784	2.158	39.6952	2.158	46.6765	2.158	50.8972	2.158	52.0549	2.158	54.8702	2.158	56.7121	2.158	57.3171	2.158	50.9511	2.158	47.5674		2.158	348.353	2.158	349.503	2.158	348.357	2.158	355.86	2.158	366.566	2.158	343.907	2.158	330.298	2.158	297.812	2.158	305.512	2.158
2.17	54.4029	2.17	55.0931	2.17	52.1503	2.17	37.8738	2.17	24.3887	2.17	23.9562	2.17	40.3944	2.17	47.3814	2.17	51.5792	2.17	52.7967	2.17	55.6436	2.17	57.5598	2.17	58.3636	2.17	52.1337	2.17	48.8336		2.17	322.321	2.17	323.331	2.17	322.119	2.17	329.382	2.17	340.003	2.17	319.164	2.17	305.572	2.17	275.277	2.17	282.673	2.17
2.183	55.1167	2.183	55.815	2.183	52.902	2.183	38.7284	2.183	25.398	2.183	24.7795	2.183	41.1264	2.183	48.1116	2.183	52.285	2.183	53.5625	2.183	56.4363	2.183	58.4284	2.183	59.4353	2.183	53.3416	2.183	50.1269		2.183	299.85	2.183	300.742	2.183	299.467	2.183	306.511	2.183	317.04	2.183	297.774	2.183	284.204	2.183	255.796	2.183	262.946	2.183
2.195	55.8591	2.195	56.5661	2.195	53.6844	2.195	39.6173	2.195	26.4423	2.195	25.6486	2.195	41.8929	2.195	48.8681	2.195	53.0157	2.195	54.3534	2.195	57.2492	2.195	59.3187	2.195	60.5328	2.195	54.5755	2.195	51.4483		2.195	280.254	2.195	281.047	2.195	279.711	2.195	286.552	2.195	296.98	2.195	279.089	2.195	265.546	2.195	238.78	2.195	245.73	2.195
2.208	56.6309	2.208	57.3476	2.208	54.4986	2.208	40.5417	2.208	27.5223	2.208	26.5641	2.208	42.6947	2.208	49.6521	2.208	53.7724	2.208	55.1703	2.208	58.0831	2.208	60.2318	2.208	61.6572	2.208	55.8364	2.208	52.7988		2.208	263.015	2.208	263.723	2.208	262.329	2.208	268.98	2.208	279.3	2.208	262.62	2.208	249.107	2.208	223.783	2.208	230.568	2.208
2.22	57.4335	2.22	58.1609	2.22	55.3461	2.22	41.5025	2.22	28.6395	2.22	27.5265	2.22	43.5336	2.22	50.4645	2.22	54.5562	2.22	56.0143	2.22	58.9389	2.22	61.1686	2.22	62.8094	2.22	57.125	2.22	54.1795		2.22	247.731	2.22	248.367	2.22	246.918	2.22	253.389	2.22	263.594	2.22	247.988	2.22	234.507	2.22	210.461	2.22	217.111	2.22
2.233	58.2684	2.233	59.0073	2.233	56.228	2.233	42.5013	2.233	29.7953	2.233	28.5364	2.233	44.411	2.233	51.3065	2.233	55.3685	2.233	56.8864	2.233	59.8179	2.233	62.1302	2.233	63.9906	2.233	58.4427	2.233	55.5917		2.233	234.088	2.233	234.662	2.233	233.159	2.233	239.459	2.233	249.542	2.233	234.894	2.233	221.449	2.233	198.543	2.233	205.081	2.233
2.245	59.137	2.245	59.8883	2.245	57.1458	2.245	43.5392	2.245	30.9908	2.245	29.5946	2.245	45.3284	2.245	52.1793	2.245	56.2105	2.245	57.788	2.245	60.7212	2.245	63.1179	2.245	65.2021	2.245	59.7903	2.245	57.0367		2.245	221.834	2.245	222.356	2.245	220.8	2.245	226.938	2.245	236.891	2.245	223.102	2.245	209.696	2.245	187.815	2.245	194.259	2.245
2.258	60.041	2.258	60.8054	2.258	58.1011	2.258	44.6178	2.258	32.2275	2.258	30.7016	2.258	46.2873	2.258	53.0842	2.258	57.0837	2.258	58.7203	2.258	61.6498	2.258	64.1327	2.258	66.445	2.258	61.1692	2.258	58.5159		2.258	210.767	2.258	211.246	2.258	209.638	2.258	215.62	2.258	225.436	2.258	212.423	2.258	199.056	2.258	178.102	2.258	184.469	2.258
2.27	60.9817	2.27	61.7604	2.27	59.0958	2.27	45.7385	2.27	33.5072	2.27	31.8585	2.27	47.2894	2.27	54.0226	2.27	57.9896	2.27	59.6845	2.27	62.6052	2.27	65.1763	2.27	67.721	2.27	62.5808	2.27	60.031		2.27	200.723	2.27	201.165	2.27	199.508	2.27	205.337	2.27	215.011	2.27	202.699	2.27	189.375	2.27	169.263	2.27	175.565	2.27
2.283	61.9613	2.283	62.7549	2.283	60.1312	2.283	46.903	2.283	34.8313	2.283	33.0662	2.283	48.3365	2.283	54.996	2.283	58.9295	2.283	60.6824	2.283	63.5888	2.283	66.2501	2.283	69.0315	2.283	64.0265	2.283	61.5838		2.283	191.567	2.283	191.978	2.283	190.272	2.283	195.955	2.283	205.479	2.283	193.805	2.283	180.523	2.283	161.184	2.283	167.431	2.283
2.295	62.9815	2.295	63.791	2.295	61.2094	2.295	48.1131	2.295	36.2018	2.295	34.3261	2.295	49.4305	2.295	56.0058	2.295	59.9056	2.295	61.7153	2.295	64.6023	2.295	67.3556	2.295	70.3783	2.295	65.5082	2.295	63.1762		2.295	183.185	2.295	183.571	2.295	181.818	2.295	187.358	2.295	196.726	2.295	185.633	2.295	172.396	2.295	153.766	2.295	159.967	2.295
2.308	64.0445	2.308	64.8706	2.308	62.3324	2.308	49.3707	2.308	37.6207	2.308	35.6391	2.308	50.5733	2.308	57.0538	2.308	60.9193	2.308	62.785	2.308	65.647	2.308	68.4945	2.308	71.7632	2.308	67.0275	2.308	64.8102		2.308	175.483	2.308	175.85	2.308	174.051	2.308	179.451	2.308	188.657	2.308	178.094	2.308	164.903	2.308	146.931	2.308	153.092	2.308
2.32	65.1523	2.32	65.996	2.32	63.5024	2.32	50.6778	2.32	39.09	2.32	37.0069	2.32	51.7667	2.32	58.1417	2.32	61.9726	2.32	63.8931	2.32	66.7249	2.32	69.6687	2.32	73.1883	2.32	68.5864	2.32	66.4879		2.32	168.384	2.32	168.735	2.32	166.892	2.32	172.154	2.32	181.192	2.32	171.115	2.32	157.971	2.32	140.609	2.32	146.736	2.32
2.333	66.3072	2.333	67.1694	2.333	64.7219	2.333	52.0367	2.333	40.612	2.333	38.4309	2.333	53.0133	2.333	59.2715	2.333	63.0677	2.333	65.0418	2.333	67.8379	2.333	70.8804	2.333	74.6557	2.333	70.1872	2.333	68.2121		2.333	161.817	2.333	162.157	2.333	160.27	2.333	165.399	2.333	174.262	2.333	164.631	2.333	151.534	2.333	134.744	2.333	140.841	2.333
2.345	67.5122	2.345	68.3935	2.345	65.9928	2.345	53.4499	2.345	42.1891	2.345	39.9131	2.345	54.3154	2.345	60.4451	2.345	64.2067	2.345	66.2332	2.345	68.9882	2.345	72.1317	2.345	76.1678	2.345	71.832	2.345	69.9852		2.345	155.727	2.345	156.06	2.345	154.13	2.345	159.126	2.345	167.81	2.345	158.588	2.345	145.54	2.345	129.286	2.345	135.356	2.345
2.358	68.7694	2.358	69.6707	2.358	67.3181	2.358	54.9196	2.358	43.824	2.358	41.4553	2.358	55.6752	2.358	61.6648	2.358	65.3919	2.358	67.4693	2.358	70.1778	2.358	73.4248	2.358	77.7271	2.358	73.5236	2.358	71.8101		2.358	150.063	2.358	150.392	2.358	148.421	2.358	153.286	2.358	161.785	2.358	152.94	2.358	139.942	2.358	124.194	2.358	130.24	2.358
2.37	70.0823	2.37	71.0041	2.37	68.701	2.37	56.4493	2.37	45.5195	2.37	43.06	2.37	57.0956	2.37	62.9332	2.37	66.6261	2.37	68.7528	2.37	71.4096	2.37	74.7627	2.37	79.3366	2.37	75.2647	2.37	73.6901		2.37	144.782	2.37	145.111	2.37	143.1	2.37	147.835	2.37	156.143	2.37	147.645	2.37	134.697	2.37	119.429	2.37	125.454	2.37
2.383	71.4535	2.383	72.3968	2.383	70.1444	2.383	58.0413	2.383	47.2787	2.383	44.7295	2.383	58.5796	2.383	64.2527	2.383	67.9117	2.383	70.0863	2.383	72.6859	2.383	76.1478	2.383	80.9993	2.383	77.0583	2.383	75.6286		2.383	139.848	2.383	140.179	2.383	138.128	2.383	142.735	2.383	150.848	2.383	142.669	2.383	129.773	2.383	114.962	2.383	120.966	2.383
2.395	72.8869	2.395	73.8524	2.395	71.6515	2.395	59.6992	2.395	49.1049	2.395	46.4663	2.395	60.13	2.395	65.626	2.395	69.252	2.395	71.4726	2.395	74.0097	2.395	77.5833	2.395	82.7185	2.395	78.9079	2.395	77.6292		2.395	135.227	2.395	135.563	2.395	133.474	2.395	137.954	2.395	145.867	2.395	137.981	2.395	125.138	2.395	110.764	2.395	116.749	2.395
2.408	74.3858	2.408	75.3745	2.408	73.226	2.408	61.4268	2.408	51.0018	2.408	48.2737	2.408	61.7506	2.408	67.0562	2.408	70.65	2.408	72.9149	2.408	75.3842	2.408	79.0726	2.408	84.4979	2.408	80.8171	2.408	79.696		2.408	130.891	2.408	131.235	2.408	129.109	2.408	133.462	2.408	141.17	2.408	133.555	2.408	120.765	2.408	106.811	2.408	112.777	2.408
2.42	75.9543	2.42	76.967	2.42	74.8722	2.42	63.2278	2.42	52.9734	2.42	50.155	2.42	63.4447	2.42	68.5468	2.42	72.1092	2.42	74.4165	2.42	76.8128	2.42	80.6193	2.42	86.3414	2.42	82.79	2.42	81.8337		2.42	126.815	2.42	127.169	2.42	125.007	2.42	129.235	2.42	136.732	2.42	129.366	2.42	116.631	2.42	103.083	2.42	109.03	2.42
2.433	77.5972	2.433	78.6342	2.433	76.594	2.433	65.1065	2.433	55.0237	2.433	52.1138	2.433	65.2164	2.433	70.1012	2.433	73.6334	2.433	75.9811	2.433	78.2992	2.433	82.2273	2.433	88.2536	2.433	84.8306	2.433	84.0466		2.433	122.976	2.433	123.343	2.433	121.145	2.433	125.249	2.433	132.532	2.433	125.395	2.433	112.714	2.433	99.5598	2.433	105.489	2.433
2.445	79.3187	2.445	80.3812	2.445	78.3964	2.445	67.0678	2.445	57.1579	2.445	54.1541	2.445	67.0701	2.445	71.7234	2.445	75.2268	2.445	77.6129	2.445	79.8477	2.445	83.901	2.445	90.239	2.445	86.9441	2.445	86.3406		2.445	119.356	2.445	119.737	2.445	117.505	2.445	121.484	2.445	128.548	2.445	121.621	2.445	108.997	2.445	96.2255	2.445	102.136	2.445
2.458	81.1244	2.458	82.2127	2.458	80.2846	2.458	69.1164	2.458	59.3806	2.458	56.2805	2.458	69.0104	2.458	73.4177	2.458	76.8937	2.458	79.3161	2.458	81.4625	2.458	85.645	2.458	92.303	2.458	89.1356	2.458	88.7212		2.458	115.935	2.458	116.333	2.458	114.067	2.458	117.923	2.458	124.765	2.458	118.03	2.458	105.463	2.458	93.0655	2.458	98.957	2.458
2.47	83.0196	2.47	84.1349	2.47	82.264	2.47	71.2582	2.47	61.6978	2.47	58.4979	2.47	71.0426	2.47	75.1888	2.47	78.6392	2.47	81.0958	2.47	83.1488	2.47	87.4648	2.47	94.4516	2.47	91.411	2.47	91.195		2.47	112.699	2.47	113.115	2.47	110.817	2.47	114.549	2.47	121.164	2.47	114.605	2.47	102.098	2.47	90.0666	2.47	95.9385	2.47
2.483	85.0109	2.483	86.1538	2.483	84.3413	2.483	73.4995	2.483	64.1157	2.483	60.812	2.483	73.1724	2.483	77.042	2.483	80.4686	2.483	82.9572	2.483	84.912	2.483	89.3659	2.483	96.6908	2.483	93.7768	2.483	93.769		2.483	109.634	2.483	110.069	2.483	107.741	2.483	111.349	2.483	117.733	2.483	111.335	2.483	98.887	2.483	87.217	2.483	93.0688	2.483
2.495	87.1049	2.495	88.2761	2.495	86.5224	2.495	75.8467	2.495	66.6407	2.495	63.2285	2.495	75.406	2.495	78.9828	2.495	82.3878	2.495	84.9062	2.495	86.7579	2.495	91.3547	2.495	99.0278	2.495	96.2399	2.495	96.4507		2.495	106.726	2.495	107.183	2.495	104.824	2.495	108.309	2.495	114.46	2.495	108.207	2.495	95.8198	2.495	84.5066	2.495	90.3376	2.495
2.508	89.3093	2.508	90.5095	2.508	88.8156	2.508	78.3077	2.508	69.2806	2.508	65.7544	2.508	77.7504	2.508	81.0177	2.508	84.4033	2.508	86.9492	2.508	88.693	2.508	93.4381	2.508	101.47	2.508	98.8081	2.508	99.249		2.508	103.965	2.508	104.445	2.508	102.056	2.508	105.418	2.508	111.331	2.508	105.21	2.508	92.8854	2.508	81.9257	2.508	87.735	2.508
2.521	91.632	2.521	92.8623	2.521	91.2291	2.521	80.8906	2.521	72.0438	2.521	68.3972	2.521	80.2132	2.521	83.1535	2.521	86.5223	2.521	89.0935	2.521	90.7248	2.521	95.6237	2.521	104.027	2.521	101.49	2.521	102.173		2.521	101.34	2.521	101.844	2.521	99.427	2.521	102.665	2.521	108.338	2.521	102.335	2.521	90.0742	2.521	79.466	2.521	85.2529	2.521
2.533	94.0829	2.533	95.3438	2.533	93.7721	2.533	83.6048	2.533	74.9394	2.533	71.1654	2.533	82.8029	2.533	85.3983	2.533	88.7528	2.533	91.3471	2.533	92.8613	2.533	97.9204	2.533	106.707	2.533	104.295	2.533	105.234		2.533	98.8419	2.533	99.3709	2.533	96.9266	2.533	100.041	2.533	105.471	2.533	99.5734	2.533	87.3775	2.533	77.1196	2.533	82.8833	2.533
2.546	96.6718	2.546	97.9642	2.546	96.4545	2.546	86.4601	2.546	77.9774	2.546	74.0681	2.546	85.5288	2.546	87.7602	2.546	91.1035	2.546	93.7187	2.546	95.1112	2.546	100.337	2.546	109.522	2.546	107.235	2.546	108.443		2.546	96.462	2.546	97.0176	2.546	94.5467	2.546	97.5381	2.546	102.721	2.546	96.9168	2.546	84.7877	2.546	74.8802	2.546	80.6197	2.546
2.558	99.4098	2.558	100.735	2.558	99.2879	2.558	89.4682	2.558	81.1693	2.558	77.1155	2.558	88.4014	2.558	90.249	2.558	93.5844	2.558	96.2182	2.558	97.4848	2.558	102.885	2.558	112.482	2.558	110.32	2.558	111.813		2.558	94.1928	2.558	94.776	2.558	92.2796	2.558	95.1472	2.558	100.081	2.558	94.3582	2.558	82.2977	2.558	72.7411	2.558	78.4556	2.558
2.571	102.31	2.571	103.669	2.571	102.285	2.571	92.642	2.571	84.5283	2.571	80.32	2.571	91.4329	2.571	92.8758	2.571	96.2066	2.571	98.857	2.571	99.9932	2.571	105.576	2.571	115.602	2.571	113.565	2.571	115.358		2.571	92.0269	2.571	92.6386	2.571	90.1177	2.571	92.8612	2.571	97.5435	2.571	91.8908	2.571	79.9007	2.571	70.6967	2.571	76.3853	2.571
2.583	105.387	2.583	106.78	2.583	105.46	2.583	95.9952	2.583	88.0677	2.583	83.694	2.583	94.6359	2.583	95.652	2.583	98.9821	2.583	101.647	2.583	102.649	2.583	108.422	2.583	118.896	2.583	116.984	2.583	119.096		2.583	89.9584	2.583	90.5997	2.583	88.0548	2.583	90.6742	2.583	95.1024	2.583	89.509	2.583	77.5911	2.583	68.7421	2.583	74.4039	2.583
2.596	108.656	2.596	110.084	2.596	108.829	2.596	99.5444	2.596	91.8042	2.596	87.2526	2.596	98.0255	2.596	98.5915	2.596	101.925	2.596	104.602	2.596	105.466	2.596	111.44	2.596	122.381	2.596	120.595	2.596	123.043		2.596	87.9809	2.596	88.6525	2.596	86.0849	2.596	88.5798	2.596	92.7515	2.596	87.207	2.596	75.3635	2.596	66.8724	2.596	72.5066	2.596
2.608	112.135	2.608	113.599	2.608	112.41	2.608	103.308	2.608	95.7561	2.608	91.0128	2.608	101.619	2.608	101.71	2.608	105.051	2.608	107.739	2.608	108.46	2.608	114.645	2.608	126.075	2.608	124.415	2.608	127.222		2.608	86.0893	2.608	86.792	2.608	84.2023	2.608	86.5723	2.608	90.4855	2.608	84.9798	2.608	73.2127	2.608	65.0833	2.608	70.6891	2.608
2.621	115.844	2.621	117.347	2.621	116.224	2.621	107.305	2.621	99.9432	2.621	94.993	2.621	105.434	2.621	105.024	2.621	108.378	2.621	111.074	2.621	111.648	2.621	118.057	2.621	130.001	2.621	128.467	2.621	131.655		2.621	84.2788	2.621	85.013	2.621	82.4022	2.621	84.647	2.621	88.3	2.621	82.823	2.621	71.1347	2.621	63.3711	2.621	68.9476	2.621
2.633	119.808	2.633	121.349	2.633	120.293	2.633	111.561	2.633	104.389	2.633	99.2152	2.633	109.494	2.633	108.553	2.633	111.926	2.633	114.629	2.633	115.053	2.633	121.698	2.633	134.181	2.633	132.775	2.633	136.369		2.633	82.5446	2.633	83.3109	2.633	80.68	2.633	82.799	2.633	86.19	2.633	80.7321	2.633	69.125	2.633	61.7323	2.633	67.2788	2.633
2.646	124.052	2.646	125.634	2.646	124.644	2.646	116.101	2.646	109.121	2.646	103.704	2.646	113.823	2.646	112.322	2.646	115.718	2.646	118.427	2.646	118.696	2.646	125.592	2.646	138.646	2.646	137.368	2.646	141.395		2.646	80.8823	2.646	81.6813	2.646	79.0312	2.646	81.0237	2.646	84.1512	2.646	78.7031	2.646	67.1797	2.646	60.1632	2.646	65.679	2.646
2.658	128.607	2.658	130.231	2.658	129.308	2.658	120.956	2.658	114.169	2.658	108.488	2.658	118.449	2.658	116.354	2.658	119.78	2.658	122.494	2.658	122.604	2.658	129.767	2.658	143.424	2.658	142.277	2.658	146.766		2.658	79.2885	2.658	80.1204	2.658	77.4517	2.658	79.3176	2.658	82.1801	2.658	76.7326	2.658	65.2957	2.658	58.6612	2.658	64.1456	2.658
2.671	133.507	2.671	135.174	2.671	134.32	2.671	126.162	2.671	119.568	2.671	113.6	2.671	123.404	2.671	120.679	2.671	124.143	2.671	126.86	2.671	126.809	2.671	134.257	2.671	148.555	2.671	147.539	2.671	152.524		2.671	77.7591	2.671	78.6245	2.671	75.9382	2.671	77.6767	2.671	80.2729	2.671	74.8172	2.671	63.4696	2.671	57.2235	2.671	62.6759	2.671
2.683	138.792	2.683	140.506	2.683	139.721	2.683	131.759	2.683	125.359	2.683	119.077	2.683	128.728	2.683	125.334	2.683	128.842	2.683	131.562	2.683	131.345	2.683	139.098	2.683	154.079	2.683	153.197	2.683	158.715		2.683	76.2913	2.683	77.1899	2.683	74.487	2.683	76.0976	2.683	78.4266	2.683	72.9536	2.683	61.6985	2.683	55.8474	2.683	61.2671	2.683
2.696	144.512	2.696	146.273	2.696	145.558	2.696	137.795	2.696	131.59	2.696	124.965	2.696	134.465	2.696	130.358	2.696	133.919	2.696	136.642	2.696	136.255	2.696	144.337	2.696	160.048	2.696	159.302	2.696	165.393		2.696	74.8814	2.696	75.8137	2.696	73.0948	2.696	74.5768	2.696	76.6377	2.696	71.1389	2.696	59.9794	2.696	54.5306	2.696	59.9171	2.696
2.708	150.72	2.708	152.531	2.708	151.885	2.708	144.325	2.708	138.316	2.708	131.314	2.708	140.665	2.708	135.798	2.708	139.421	2.708	142.148	2.708	141.586	2.708	150.022	2.708	166.518	2.708	165.911	2.708	172.62		2.708	73.527	2.708	74.493	2.708	71.7589	2.708	73.1117	2.708	74.9036	2.708	69.3707	2.708	58.31	2.708	53.271	2.708	58.6238	2.708
2.721	157.48	2.721	159.345	2.721	158.77	2.721	151.416	2.721	145.603	2.721	138.186	2.721	147.391	2.721	141.709	2.721	145.406	2.721	148.137	2.721	147.397	2.721	156.217	2.721	173.558	2.721	173.093	2.721	180.473		2.721	72.2251	2.721	73.2249	2.721	70.4765	2.721	71.6994	2.721	73.2217	2.721	67.6464	2.721	56.6882	2.721	52.0666	2.721	57.3852	2.721
2.733	164.872	2.733	166.794	2.733	166.29	2.733	159.146	2.733	153.53	2.733	145.655	2.733	154.717	2.733	148.16	2.733	151.942	2.733	154.678	2.733	153.755	2.733	162.993	2.733	181.25	2.733	180.933	2.733	189.04		2.733	70.9735	2.733	72.0068	2.733	69.2446	2.733	70.337	2.733	71.5893	2.733	65.9633	2.733	55.1114	2.733	50.9153	2.733	56.1992	2.733
2.746	172.987	2.746	174.97	2.746	174.537	2.746	167.608	2.746	162.189	2.746	153.807	2.746	162.727	2.746	155.228	2.746	159.109	2.746	161.852	2.746	160.742	2.746	170.437	2.746	189.691	2.746	189.525	2.746	198.426		2.746	69.7698	2.746	70.8365	2.746	68.0614	2.746	69.0225	2.746	70.0045	2.746	64.3197	2.746	53.5779	2.746	49.8158	2.746	55.0645	2.746
2.758	181.937	2.758	183.984	2.758	183.624	2.758	176.915	2.758	171.695	2.758	162.747	2.758	171.528	2.758	163.01	2.758	167.005	2.758	169.758	2.758	168.455	2.758	178.653	2.758	198.997	2.758	198.989	2.758	208.761		2.758	68.6118	2.758	69.7115	2.758	66.9243	2.758	67.7532	2.758	68.4648	2.758	62.7134	2.758	52.0859	2.758	48.7661	2.758	53.9794	2.758
2.771	191.859	2.771	193.976	2.771	193.689	2.771	187.206	2.771	182.184	2.771	172.605	2.771	181.25	2.771	171.623	2.771	175.75	2.771	178.518	2.771	177.016	2.771	187.769	2.771	209.315	2.771	209.472	2.771	220.201		2.771	67.4974	2.771	68.6299	2.771	65.8314	2.771	66.5273	2.771	66.9684	2.771	61.1425	2.771	50.6335	2.771	47.7647	2.771	52.9421	2.771
2.783	202.918	2.783	205.112	2.783	204.899	2.783	198.65	2.783	193.826	2.783	183.537	2.783	192.049	2.783	181.21	2.783	185.49	2.783	188.279	2.783	186.571	2.783	197.941	2.783	220.817	2.783	221.148	2.783	232.937		2.783	66.4247	2.783	67.5898	2.783	64.7803	2.783	65.3425	2.783	65.5131	2.783	59.6051	2.783	49.2193	2.783	46.8104	2.783	51.9516	2.783
2.796	215.326	2.796	217.603	2.796	217.464	2.796	211.457	2.796	206.831	2.796	195.741	2.796	204.123	2.796	191.951	2.796	196.409	2.796	199.225	2.796	197.304	2.796	209.365	2.796	233.725	2.796	234.239	2.796	247.208		2.796	65.3923	2.796	66.5892	2.796	63.7698	2.796	64.1972	2.796	64.0978	2.796	58.0999	2.796	47.842	2.796	45.9018	2.796	51.0065	2.796
2.808	229.344	2.808	231.715	2.808	231.652	2.808	225.895	2.808	221.469	2.808	209.466	2.808	217.722	2.808	204.073	2.808	208.738	2.808	211.591	2.808	209.447	2.808	222.289	2.808	248.315	2.808	249.027	2.808	263.319		2.808	64.398	2.808	65.6262	2.808	62.7972	2.808	63.0893	2.808	62.72	2.808	56.6248	2.808	46.4999	2.808	45.0374	2.808	50.1053	2.808
2.821	245.31	2.821	247.784	2.821	247.798	2.821	242.304	2.821	238.076	2.821	225.029	2.821	233.162	2.821	217.863	2.821	222.77	2.821	225.673	2.821	223.295	2.821	237.024	2.821	264.941	2.821	265.865	2.821	281.653		2.821	63.4405	2.821	64.6995	2.821	61.8617	2.821	62.0173	2.821	61.3788	2.821	55.1789	2.821	45.1921	2.821	44.2161	2.821	49.247	2.821
2.833	263.661	2.833	266.252	2.833	266.345	2.833	261.128	2.833	257.098	2.833	242.843	2.833	250.858	2.833	233.7	2.833	238.891	2.833	241.859	2.833	239.233	2.833	253.982	2.833	284.064	2.833	285.22	2.833	302.714		2.833	62.5183	2.833	63.8075	2.833	60.9613	2.833	60.9796	2.833	60.0725	2.833	53.7605	2.833	43.9175	2.833	43.4369	2.833	48.4305	2.833
2.846	284.979	2.846	287.705	2.846	287.878	2.846	282.955	2.846	279.123	2.846	263.459	2.846	271.36	2.846	252.084	2.846	257.612	2.846	260.665	2.846	257.774	2.846	273.706	2.846	306.295	2.846	307.707	2.846	327.167		2.846	61.63	2.846	62.9482	2.846	60.0946	2.846	59.9746	2.846	58.7997	2.846	52.3683	2.846	42.6748	2.846	42.6985	2.846	47.6546	2.846
2.858	310.046	2.858	312.928	2.858	313.183	2.858	308.577	2.858	304.942	2.858	287.614	2.858	295.408	2.858	273.685	2.858	279.618	2.858	282.783	2.858	279.605	2.858	296.928	2.858	332.455	2.858	334.156	2.858	355.91		2.858	60.7744	2.858	62.1212	2.858	59.2604	2.858	59.0009	2.858	57.5592	2.858	51.0011	2.858	41.4635	2.858	41.9999	2.858	46.9183	2.858
2.871	339.953	2.871	343.019	2.871	343.361	2.871	339.1	2.871	335.661	2.871	316.338	2.871	324.032	2.871	299.444	2.871	305.866	2.871	309.179	2.871	305.684	2.871	324.668	2.871	363.693	2.871	365.722	2.871	390.193		2.871	59.9503	2.871	61.3244	2.871	58.4569	2.871	58.0571	2.871	56.3498	2.871	49.6578	2.871	40.2824	2.871	41.34	2.871	46.2206	2.871
2.883	376.261	2.883	379.547	2.883	379.979	2.883	376.101	2.883	372.858	2.883	351.107	2.883	358.709	2.883	330.7	2.883	337.727	2.883	341.235	2.883	337.385	2.883	358.385	2.883	401.648	2.883	404.059	2.883	431.804		2.883	59.1562	2.883	60.5572	2.883	57.6834	2.883	57.1423	2.883	55.1703	2.883	48.3376	2.883	39.1309	2.883	40.718	2.883	45.5605	2.883
2.896	421.269	2.896	424.828	2.896	425.356	2.896	421.912	2.896	418.861	2.896	394.091	2.896	401.615	2.896	369.433	2.896	377.217	2.896	380.987	2.896	376.728	2.896	400.229	2.896	448.738	2.896	451.605	2.896	483.38		2.896	58.3914	2.896	59.8178	2.896	56.9384	2.896	56.2546	2.896	54.0194	2.896	47.039	2.896	38.0083	2.896	40.1327	2.896	44.9371	2.896
2.908	478.547	2.908	482.45	2.908	483.081	2.908	480.144	2.908	477.284	2.908	448.663	2.908	456.124	2.908	418.711	2.908	427.47	2.908	431.596	2.908	426.851	2.908	453.536	2.908	508.713	2.908	512.141	2.908	549.011		2.908	57.6548	2.908	59.1057	2.908	56.221	2.908	55.3937	2.908	52.8964	2.908	45.7615	2.908	36.9144	2.908	39.5833	2.908	44.3494	2.908
2.921	553.923	2.921	558.278	2.921	559.024	2.921	556.7	2.921	554.028	2.921	520.328	2.921	527.749	2.921	483.546	2.921	493.599	2.921	498.222	2.921	492.879	2.921	523.755	2.921	587.699	2.921	591.843	2.921	635.376		2.921	56.9451	2.921	58.4196	2.921	55.5298	2.921	54.5577	2.921	51.8	2.921	44.5036	2.921	35.8479	2.921	39.0685	2.921	43.7964	2.921
2.933	657.589	2.933	662.562	2.933	663.442	2.933	661.898	2.933	659.408	2.933	618.711	2.933	626.13	2.933	572.701	2.933	584.549	2.933	589.89	2.933	583.768	2.933	620.413	2.933	696.406	2.933	701.508	2.933	754.153		2.933	56.2619	2.933	57.7584	2.933	54.8642	2.933	53.7464	2.933	50.7298	2.933	43.2654	2.933	34.8092	2.933	38.5881	2.933	43.2774	2.933
2.946	809.195	2.946	815.071	2.946	816.115	2.946	815.635	2.946	813.318	2.946	762.376	2.946	769.854	2.946	703.074	2.946	717.565	2.946	724.001	2.946	716.792	2.946	761.879	2.946	855.486	2.946	861.957	2.946	927.863		2.946	55.6038	2.946	57.1215	2.946	54.2229	2.946	52.958	2.946	49.6843	2.946	42.0454	2.946	33.7976	2.946	38.1405	2.946	42.7914	2.946
2.958	1052.08	2.958	1059.4	2.958	1060.67	2.958	1061.79	2.958	1059.63	2.958	992.261	2.958	999.915	2.958	911.933	2.958	930.68	2.958	938.93	2.958	930.047	2.958	988.667	2.958	1110.48	2.958	1119.11	2.958	1206.17		2.958	54.9703	2.958	56.5075	2.958	53.6051	2.958	52.1921	2.958	48.6629	2.958	40.8429	2.958	32.8127	2.958	37.7249	2.958	42.3375	2.958
2.971	1504.22	2.971	1514.23	2.971	1515.86	2.971	1519.82	2.971	1517.78	2.971	1419.8	2.971	1427.9	2.971	1300.72	2.971	1327.42	2.971	1339.14	2.971	1327.23	2.971	1411.05	2.971	1585.37	2.971	1597.95	2.971	1724.26		2.971	54.3607	2.971	55.9162	2.971	53.01	2.971	51.4475	2.971	47.665	2.971	39.6573	2.971	31.8545	2.971	37.3406	2.971	41.9149	2.971
2.983	2641.14	2.983	2657.92	2.983	2660.36	2.983	2671.2	2.983	2669.17	2.983	2494.19	2.983	2503.6	2.983	2278.35	2.983	2325.11	2.983	2345.7	2.983	2326.33	2.983	2473.55	2.983	2779.9	2.983	2802.31	2.983	3027.08		2.983	53.7735	2.983	55.346	2.983	52.4365	2.983	50.7232	2.983	46.6891	2.983	38.4876	2.983	30.9222	2.983	36.9863	2.983	41.5223	2.983
2.996	10874.4	2.996	10940.1	2.996	10948	2.996	11007.7	2.996	11004.5	2.996	10271.7	2.996	10291.5	2.996	9358.07	2.996	9550.34	2.996	9635.85	2.996	9563.01	2.996	10169.4	2.996	11431.9	2.996	11525.1	2.996	12461.8		2.996	53.2099	2.996	54.798	2.996	51.8852	2.996	50.0205	2.996	45.7372	2.996	37.336	2.996	30.0194	2.996	36.6633	2.996	41.1608	2.996
3.009		3.009		3.009		3.009		3.009		3.009		3.009		3.009		3.009		3.009		3.009		3.009		3.009		3.009		3.009			3.009	52.6662	3.009	54.2683	3.009	51.3525	3.009	49.3343	3.009	44.8037	3.009	36.1962	3.009	29.1398	3.009	36.3667	3.009	40.8264	3.009
3.021	2068.5	3.021	2079.76	3.021	2080.22	3.021	2096.71	3.021	2097.36	3.021	1953.22	3.021	1950.2	3.021	1771.53	3.021	1808.13	3.021	1825.08	3.021	1814.16	3.021	1929.69	3.021	2170.24	3.021	2188.12	3.021	2370		3.021	52.1439	3.021	53.7586	3.021	50.8399	3.021	48.6668	3.021	43.891	3.021	35.0713	3.021	28.2866	3.021	36.0974	3.021	40.5194	3.021
3.034	1295.11	3.034	1301.78	3.034	1301.67	3.034	1313.42	3.034	1314.01	3.034	1222.25	3.034	1218.38	3.034	1106.53	3.034	1129.5	3.034	1140.45	3.034	1134.61	3.034	1207.02	3.034	1357.78	3.034	1368.95	3.034	1483.79		3.034	51.642	3.034	53.2678	3.034	50.3461	3.034	48.0174	3.034	42.9988	3.034	33.9613	3.034	27.4618	3.034	35.856	3.034	40.2404	3.034
3.046	941.947	3.046	946.516	3.046	946.111	3.046	955.612	3.046	956.074	3.046	888.222	3.046	884.029	3.046	802.879	3.046	819.644	3.046	827.917	3.046	824.441	3.046	877.172	3.046	986.926	3.046	995.002	3.046	1079.12		3.046	51.1601	3.046	52.7955	3.046	49.871	3.046	47.385	3.046	42.1262	3.046	32.865	3.046	26.664	3.046	35.6403	3.046	39.9873	3.046
3.059	739.67	3.059	743.043	3.059	742.443	3.059	750.586	3.059	750.892	3.059	696.73	3.059	692.411	3.059	628.986	3.059	642.214	3.059	649.003	3.059	646.899	3.059	688.37	3.059	774.645	3.059	780.921	3.059	847.371		3.059	50.6969	3.059	52.3404	3.059	49.4133	3.059	46.7688	3.059	41.272	3.059	31.7815	3.059	25.8939	3.059	35.4496	3.059	39.7598	3.059
3.071	608.574	3.071	611.175	3.071	610.428	3.071	617.633	3.071	617.772	3.071	572.479	3.071	568.125	3.071	516.306	3.071	527.256	3.071	533.123	3.071	531.926	3.071	566.106	3.071	637.169	3.071	642.259	3.071	697.189		3.071	50.2528	3.071	51.9026	3.071	48.9728	3.071	46.1684	3.071	40.4361	3.071	30.7112	3.071	25.1519	3.071	35.2831	3.071	39.5568	3.071
3.084	516.685	3.084	518.749	3.084	517.882	3.084	524.38	3.084	524.348	3.084	485.268	3.084	480.929	3.084	437.347	3.084	446.712	3.084	451.967	3.084	451.417	3.084	480.494	3.084	540.9	3.084	545.14	3.084	591.937		3.084	49.8265	3.084	51.481	3.084	48.5486	3.084	45.5828	3.084	39.6178	3.084	29.6529	3.084	24.4382	3.084	35.1396	3.084	39.3774	3.084
3.096	448.701	3.096	450.371	3.096	449.398	3.096	455.334	3.096	455.128	3.096	420.642	3.096	416.349	3.096	378.948	3.096	387.151	3.096	391.983	3.096	391.92	3.096	417.227	3.096	469.753	3.096	473.349	3.096	514.077		3.096	49.4178	3.096	51.0756	3.096	48.1404	3.096	45.0119	3.096	38.8167	3.096	28.6068	3.096	23.754	3.096	35.0188	3.096	39.2212	3.096
3.109	396.353	3.109	397.725	3.109	396.658	3.109	402.123	3.109	401.742	3.109	370.792	3.109	366.565	3.109	334.001	3.109	341.319	3.109	345.851	3.109	346.167	3.109	368.578	3.109	415.04	3.109	418.128	3.109	454.136		3.109	49.0262	3.109	50.6857	3.109	47.7477	3.109	44.4551	3.109	38.0323	3.109	27.5724	3.109	23.0995	3.109	34.9193	3.109	39.087	3.109
3.121	354.795	3.121	355.932	3.121	354.778	3.121	359.837	3.121	359.281	3.121	331.139	3.121	326.992	3.121	298.336	3.121	304.96	3.121	309.277	3.121	309.898	3.121	330.013	3.121	371.666	3.121	374.338	3.121	406.558		3.121	48.6513	3.121	50.3106	3.121	47.3697	3.121	43.9116	3.121	37.2642	3.121	26.5496	3.121	22.476	3.121	34.8408	3.121	38.9746	3.121
3.134	321.001	3.134	321.95	3.134	320.716	3.134	325.416	3.134	324.685	3.134	298.824	3.134	294.768	3.134	269.353	3.134	275.42	3.134	279.582	3.134	280.452	3.134	298.706	3.134	336.452	3.134	338.774	3.134	367.875		3.134	48.2928	3.134	49.9504	3.134	47.0065	3.134	43.3813	3.134	36.512	3.134	25.5383	3.134	21.8839	3.134	34.7819	3.134	38.8826	3.134
3.146	292.974	3.146	293.771	3.146	292.461	3.146	296.836	3.146	295.932	3.146	271.963	3.146	268.005	3.146	245.334	3.146	250.947	3.146	254.998	3.146	256.075	3.146	272.789	3.146	307.298	3.146	309.321	3.146	335.799		3.146	47.95	3.146	49.6043	3.146	46.6574	3.146	42.8636	3.146	35.7754	3.146	24.538	3.146	21.3244	3.146	34.7423	3.146	38.8107	3.146
3.159	269.348	3.159	270.022	3.159	268.638	3.159	272.716	3.159	271.639	3.159	249.265	3.159	245.412	3.159	225.104	3.159	230.342	3.159	234.317	3.159	235.566	3.159	250.985	3.159	282.769	3.159	284.531	3.159	308.766		3.159	47.6226	3.159	49.2721	3.159	46.3217	3.159	42.358	3.159	35.0536	3.159	23.5489	3.159	20.7984	3.159	34.721	3.159	38.758	3.159
3.171	249.163	3.171	249.733	3.171	248.28	3.171	252.081	3.171	250.833	3.171	229.821	3.171	226.079	3.171	207.837	3.171	212.761	3.171	216.685	3.171	218.079	3.171	232.395	3.171	261.854	3.171	263.385	3.171	285.673		3.171	47.3101	3.171	48.9532	3.171	45.9992	3.171	41.8644	3.171	34.347	3.171	22.5709	3.171	20.3069	3.171	34.7171	3.171	38.7239	3.171
3.184	231.714	3.184	232.198	3.184	230.678	3.184	234.219	3.184	232.801	3.184	212.968	3.184	209.34	3.184	192.927	3.184	197.586	3.184	201.478	3.184	202.994	3.184	216.361	3.184	243.813	3.184	245.135	3.184	265.711		3.184	47.0124	3.184	48.6474	3.184	45.6897	3.184	41.3821	3.184	33.6547	3.184	21.604	3.184	19.851	3.184	34.7301	3.184	38.7078	3.184
3.196	216.476	3.196	216.889	3.196	215.304	3.196	218.6	3.196	217.013	3.196	198.209	3.196	194.699	3.196	179.923	3.196	184.356	3.196	188.233	3.196	189.852	3.196	202.392	3.196	228.093	3.196	229.227	3.196	248.281		3.196	46.729	3.196	48.3545	3.196	45.3927	3.196	40.9108	3.196	32.9766	3.196	20.6482	3.196	19.4315	3.196	34.7589	3.196	38.7089	3.196
3.209	203.055	3.209	203.409	3.209	201.76	3.209	204.822	3.209	203.069	3.209	185.172	3.209	181.784	3.209	168.486	3.209	172.725	3.209	176.599	3.209	178.304	3.209	190.118	3.209	214.279	3.209	215.24	3.209	232.93		3.209	46.4596	3.209	48.0738	3.209	45.1079	3.209	40.4503	3.209	32.3124	3.209	19.7037	3.209	19.0495	3.209	34.8031	3.209	38.7266	3.209
3.221	191.141	3.221	191.446	3.221	189.735	3.221	192.573	3.221	190.656	3.221	173.565	3.221	170.301	3.221	158.348	3.221	162.421	3.221	166.302	3.221	168.078	3.221	179.251	3.221	202.046	3.221	202.847	3.221	219.301		3.221	46.2038	3.221	47.8055	3.221	44.8349	3.221	40.0003	3.221	31.662	3.221	18.7709	3.221	18.706	3.221	34.8617	3.221	38.7602	3.221
3.234	180.492	3.234	180.757	3.234	178.986	3.234	181.608	3.234	179.529	3.234	163.158	3.234	160.021	3.234	149.302	3.234	153.231	3.234	157.127	3.234	158.961	3.234	169.562	3.234	191.139	3.234	191.79	3.234	207.118		3.234	45.9613	3.234	47.5487	3.234	44.5735	3.234	39.5603	3.234	31.0249	3.234	17.8499	3.234	18.4017	3.234	34.9343	3.234	38.8093	3.234
3.246	170.918	3.246	171.149	3.246	169.32	3.246	171.734	3.246	169.495	3.246	153.773	3.246	150.765	3.246	141.183	3.246	144.987	3.246	148.904	3.246	150.785	3.246	160.874	3.246	181.356	3.246	181.867	3.246	196.162		3.246	45.732	3.246	47.3037	3.246	44.3234	3.246	39.1303	3.246	30.4013	3.246	16.9417	3.246	18.1373	3.246	35.0201	3.246	38.8732	3.246
3.259	162.262	3.259	162.466	3.259	160.579	3.259	162.792	3.259	160.395	3.259	145.26	3.259	142.384	3.259	133.856	3.259	137.553	3.259	141.495	3.259	143.412	3.259	153.04	3.259	172.533	3.259	172.912	3.259	186.252		3.259	45.5154	3.259	47.07	3.259	44.0843	3.259	38.7099	3.259	29.7908	3.259	16.0467	3.259	17.9136	3.259	35.1183	3.259	38.9513	3.259
3.271	154.396	3.271	154.58	3.271	152.637	3.271	154.653	3.271	152.101	3.271	137.5	3.271	134.759	3.271	127.213	3.271	130.816	3.271	134.786	3.271	136.73	3.271	145.94	3.271	164.536	3.271	164.788	3.271	177.244		3.271	45.3111	3.271	46.8474	3.271	43.8559	3.271	38.2988	3.271	29.1932	3.271	15.1656	3.271	17.7307	3.271	35.2284	3.271	39.0432	3.271
3.284	147.219	3.284	147.386	3.284	145.389	3.284	147.214	3.284	144.508	3.284	130.395	3.284	127.791	3.284	121.164	3.284	124.685	3.284	128.686	3.284	130.649	3.284	139.479	3.284	157.255	3.284	157.388	3.284	169.018		3.284	45.1191	3.284	46.6356	3.284	43.6381	3.284	37.8972	3.284	28.6086	3.284	14.2998	3.284	17.589	3.284	35.3499	3.284	39.1482	3.284
3.296	140.641	3.296	140.798	3.296	138.748	3.296	140.386	3.296	137.529	3.296	123.864	3.296	121.398	3.296	115.633	3.296	119.084	3.296	123.118	3.296	125.091	3.296	133.574	3.296	150.599	3.296	150.617	3.296	161.474		3.296	44.9391	3.296	46.4344	3.296	43.4305	3.296	37.5044	3.296	28.0368	3.296	13.4509	3.296	17.4883	3.296	35.482	3.296	39.266	3.296
3.309	134.592	3.309	134.742	3.309	132.639	3.309	134.095	3.309	131.089	3.309	117.837	3.309	115.513	3.309	110.559	3.309	113.947	3.309	118.015	3.309	119.992	3.309	128.156	3.309	144.491	3.309	144.397	3.309	154.528		3.309	44.7708	3.309	46.2438	3.309	43.2332	3.309	37.1204	3.309	27.4778	3.309	12.6206	3.309	17.4285	3.309	35.6242	3.309	39.396	3.309
3.321	129.009	3.321	129.156	3.321	127.003	3.321	128.28	3.321	125.127	3.321	112.257	3.321	110.076	3.321	105.888	3.321	109.223	3.321	113.325	3.321	115.299	3.321	123.17	3.321	138.866	3.321	138.665	3.321	148.11		3.321	44.6139	3.321	46.0633	3.321	43.0456	3.321	36.7452	3.321	26.9315	3.321	11.8113	3.321	17.409	3.321	35.7759	3.321	39.5377	3.321
3.334	123.841	3.334	123.988	3.334	121.786	3.334	122.887	3.334	119.591	3.334	107.075	3.334	105.039	3.334	101.575	3.334	104.864	3.334	109	3.334	110.965	3.334	118.565	3.334	133.67	3.334	133.365	3.334	142.161		3.334	44.4683	3.334	45.893	3.334	42.8678	3.334	36.3786	3.334	26.3981	3.334	11.0264	3.334	17.429	3.334	35.9367	3.334	39.6908	3.334
3.346	119.043	3.346	119.194	3.346	116.943	3.346	117.872	3.346	114.435	3.346	102.249	3.346	100.36	3.346	97.5818	3.346	100.83	3.346	105	3.346	106.951	3.346	114.299	3.346	128.854	3.346	128.447	3.346	136.629		3.346	44.3337	3.346	45.7325	3.346	42.6997	3.346	36.0204	3.346	25.8776	3.346	10.2699	3.346	17.4877	3.346	36.106	3.346	39.8547	3.346
3.359	114.576	3.359	114.734	3.359	112.436	3.359	113.196	3.359	109.62	3.359	97.7412	3.359	96.002	3.359	93.875	3.359	97.0888	3.359	101.29	3.359	103.223	3.359	110.337	3.359	124.377	3.359	123.872	3.359	131.469		3.359	44.21	3.359	45.5819	3.359	42.541	3.359	35.6708	3.359	25.3699	3.359	9.54651	3.359	17.5839	3.359	36.2833	3.359	40.0292	3.359
3.371	110.409	3.371	110.576	3.371	108.232	3.371	108.826	3.371	105.113	3.371	93.5221	3.371	91.9346	3.371	90.4261	3.371	93.6099	3.371	97.8427	3.371	99.752	3.371	106.648	3.371	120.207	3.371	119.605	3.371	126.644		3.371	44.0969	3.371	45.4408	3.371	42.3915	3.371	35.3293	3.371	24.8754	3.371	8.8631	3.371	17.7162	3.371	36.4681	3.371	40.2137	3.371
3.384	106.511	3.384	106.69	3.384	104.301	3.384	104.731	3.384	100.885	3.384	89.5641	3.384	88.1302	3.384	87.21	3.384	90.368	3.384	94.6304	3.384	96.5121	3.384	103.204	3.384	116.31	3.384	115.613	3.384	122.12		3.384	43.9942	3.384	45.3093	3.384	42.2513	3.384	34.9962	3.384	24.3941	3.384	8.2279	3.384	17.8832	3.384	36.66	3.384	40.4079	3.384
3.396	102.857	3.396	103.051	3.396	100.618	3.396	100.888	3.396	96.91	3.396	85.8428	3.396	84.5645	3.396	84.2045	3.396	87.3403	3.396	91.6304	3.396	93.4808	3.396	99.9807	3.396	112.66	3.396	111.87	3.396	117.868		3.396	43.9018	3.396	45.1872	3.396	42.1201	3.396	34.6715	3.396	23.9264	3.396	7.65112	3.396	18.0834	3.396	36.8585	3.396	40.6115	3.396
3.409	99.427	3.409	99.6376	3.409	97.1622	3.409	97.2724	3.409	93.1663	3.409	82.338	3.409	81.2177	3.409	81.3909	3.409	84.5074	3.409	88.8233	3.409	90.6392	3.409	96.9586	3.409	109.235	3.409	108.353	3.409	113.862		3.409	43.8196	3.409	45.0744	3.409	41.9979	3.409	34.3549	3.409	23.4723	3.409	7.14521	3.409	18.315	3.409	37.0632	3.409	40.824	3.409
3.421	96.1995	3.421	96.4289	3.421	93.9124	3.421	93.8658	3.421	89.6338	3.421	79.0312	3.421	78.0708	3.421	78.7518	3.421	81.8518	3.421	86.1911	3.421	87.9696	3.421	94.1187	3.421	106.013	3.421	105.04	3.421	110.081		3.421	43.7473	3.421	44.9708	3.421	41.8847	3.421	34.0467	3.421	23.0322	3.421	6.72444	3.421	18.5764	3.421	37.2737	3.421	41.0452	3.421
3.434	93.1579	3.434	93.4083	3.434	90.8516	3.434	90.6503	3.434	86.2951	3.434	75.9058	3.434	75.1075	3.434	76.2722	3.434	79.3579	3.434	83.7184	3.434	85.4567	3.434	91.4445	3.434	102.976	3.434	101.913	3.434	106.503		3.434	43.6848	3.434	44.8763	3.434	41.7802	3.434	33.7468	3.434	22.6064	3.434	6.40367	3.434	18.8658	3.434	37.4895	3.434	41.2748	3.434
3.446	90.2871	3.446	90.5602	3.446	87.9647	3.446	87.6107	3.446	83.1352	3.446	72.9479	3.446	72.3136	3.446	73.9388	3.446	77.012	3.446	81.3913	3.446	83.0873	3.446	88.9221	3.446	100.107	3.446	98.9551	3.446	103.112		3.446	43.632	3.446	44.7908	3.446	41.6846	3.446	33.4553	3.446	22.1954	3.446	6.19672	3.446	19.1815	3.446	37.7104	3.446	41.5123	3.446
3.459	87.5734	3.459	87.8711	3.459	85.2378	3.459	84.7332	3.459	80.1398	3.459	70.1444	3.459	69.6762	3.459	71.7398	3.459	74.8019	3.459	79.1976	3.459	80.8492	3.459	86.5383	3.459	97.3927	3.459	96.1519	3.459	99.8917		3.459	43.5888	3.459	44.7144	3.459	41.5978	3.459	33.1723	3.459	21.7995	3.459	6.11346	3.459	19.5217	3.459	37.9359	3.459	41.7576	3.459
3.471	85.0045	3.471	85.3284	3.471	82.6586	3.471	82.0051	3.471	77.2965	3.471	67.4836	3.471	67.1835	3.471	69.6643	3.471	72.7165	3.471	77.1258	3.471	78.7313	3.471	84.2816	3.471	94.8187	3.471	93.4902	3.471	96.8277		3.471	43.555	3.471	44.6468	3.471	41.5196	3.471	32.8979	3.471	21.4192	3.471	6.15722	3.471	19.8849	3.471	38.1656	3.471	42.0102	3.471
3.484	82.57	3.484	82.9216	3.484	80.2168	3.484	79.4158	3.484	74.5948	3.484	64.9556	3.484	64.8256	3.484	67.7029	3.484	70.7459	3.484	75.1663	3.484	76.7243	3.484	82.1419	3.484	92.3744	3.484	90.9582	3.484	93.9079		3.484	43.5305	3.484	44.5882	3.484	41.4502	3.484	32.6323	3.484	21.0549	3.484	6.32367	3.484	20.2694	3.484	38.3993	3.484	42.27	3.484
3.496	80.2597	3.496	80.6407	3.496	77.9019	3.496	76.9553	3.496	72.0246	3.496	62.5512	3.496	62.5931	3.496	65.847	3.496	68.8814	3.496	73.3101	3.496	74.8196	3.496	80.1098	3.496	90.0489	3.496	88.5455	3.496	91.1207		3.496	43.5152	3.496	44.5384	3.496	41.3895	3.496	32.3755	3.496	20.7073	3.496	6.60224	3.496	20.6737	3.496	38.6366	3.496	42.5366	3.496
3.509	78.0648	3.509	78.4763	3.509	75.7048	3.509	74.6145	3.509	69.5766	3.509	60.2614	3.509	60.4771	3.509	64.0884	3.509	67.1145	3.509	71.5488	3.509	73.0088	3.509	78.1767	3.509	87.8324	3.509	86.2418	3.509	88.4553		3.509	43.509	3.509	44.4975	3.509	41.3374	3.509	32.1278	3.509	20.3768	3.509	6.97819	3.509	21.0963	3.509	38.8772	3.509	42.8098	3.509
3.522	75.9776	3.522	76.421	3.522	73.6182	3.522	72.3853	3.522	67.2432	3.522	58.0795	3.522	58.471	3.522	62.4206	3.522	65.4383	3.522	69.8756	3.522	71.2854	3.522	76.3355	3.522	85.7171	3.522	84.0395	3.522	85.9034		3.522	43.5119	3.522	44.4653	3.522	41.2941	3.522	31.8893	3.522	20.0641	3.522	7.43555	3.522	21.5359	3.522	39.1209	3.522	43.0892	3.522
3.534	73.9907	3.534	74.4672	3.534	71.6343	3.534	70.2604	3.534	65.0168	3.534	55.9983	3.534	56.5672	3.534	60.8367	3.534	63.8458	3.534	68.2836	3.534	69.6427	3.534	74.5791	3.534	83.6948	3.534	81.93	3.534	83.4558		3.534	43.5238	3.534	44.442	3.534	41.2595	3.534	31.6603	3.534	19.7698	3.534	7.95904	3.534	21.9912	3.534	39.3672	3.534	43.3747	3.534
3.547	72.0976	3.547	72.6084	3.547	69.7466	3.547	68.2332	3.547	62.8907	3.547	54.0115	3.547	54.7595	3.547	59.3311	3.547	62.3312	3.547	66.7664	3.547	68.0751	3.547	72.9012	3.547	81.7585	3.547	79.9063	3.547	81.1053		3.547	43.5446	3.547	44.4276	3.547	41.2338	3.547	31.4409	3.547	19.4946	3.547	8.53583	3.547	22.4609	3.547	39.616	3.547	43.666	3.547
3.559	70.2924	3.559	70.8385	3.559	67.9492	3.559	66.2974	3.559	60.8589	3.559	52.1138	3.559	53.0423	3.559	57.8985	3.559	60.8889	3.559	65.3192	3.559	66.577	3.559	71.2964	3.559	79.9017	3.559	77.9622	3.559	78.8449		3.559	43.5742	3.559	44.422	3.559	41.2169	3.559	31.2316	3.559	19.2392	3.559	9.15468	3.559	22.9439	3.559	39.8669	3.559	43.9628	3.559
3.572	68.5695	3.572	69.152	3.572	66.2365	3.572	64.4477	3.572	58.9158	3.572	50.2998	3.572	51.4104	3.572	56.5341	3.572	59.5138	3.572	63.9367	3.572	65.1439	3.572	69.7595	3.572	78.119	3.572	76.0917	3.572	76.6683		3.572	43.6126	3.572	44.4252	3.572	41.2088	3.572	31.0325	3.572	19.0041	3.572	9.80696	3.572	23.4392	3.572	40.1197	3.572	44.265	3.572
3.584	66.924	3.584	67.5437	3.584	64.6033	3.584	62.6788	3.584	57.0564	3.584	48.565	3.584	49.8589	3.584	55.2333	3.584	58.2013	3.584	62.614	3.584	63.7712	3.584	68.2858	3.584	76.4047	3.584	74.2892	3.584	74.5695		3.584	43.6599	3.584	44.4374	3.584	41.2098	3.584	30.8439	3.584	18.7903	3.584	10.4857	3.584	23.9458	3.584	40.3743	3.584	44.5722	3.584
3.597	65.3515	3.597	66.0091	3.597	63.0453	3.597	60.9861	3.597	55.2759	3.597	46.9051	3.597	48.3835	3.597	53.9921	3.597	56.9472	3.597	61.3476	3.597	62.4549	3.597	66.8709	3.597	74.754	3.597	72.55	3.597	72.5435		3.597	43.7157	3.597	44.4585	3.597	41.2199	3.597	30.6662	3.597	18.5983	3.597	11.1853	3.597	24.4628	3.597	40.6302	3.597	44.8842	3.597
3.609	63.8479	3.609	64.5442	3.609	61.5579	3.609	59.3655	3.609	53.5701	3.609	45.3163	3.609	46.9802	3.609	52.8069	3.609	55.7476	3.609	60.1331	3.609	61.1916	3.609	65.5111	3.609	73.1626	3.609	70.8696	3.609	70.5856		3.609	43.7805	3.609	44.4887	3.609	41.2392	3.609	30.4998	3.609	18.4289	3.609	11.9015	3.609	24.9894	3.609	40.8874	3.609	45.2008	3.609
3.622	62.4089	3.622	63.1444	3.622	60.1375	3.622	57.8126	3.622	51.935	3.622	43.7946	3.622	45.6449	3.622	51.6739	3.622	54.5987	3.622	58.9671	3.622	59.9774	3.622	64.2027	3.622	71.6263	3.622	69.2436	3.622	68.6907		3.622	43.8539	3.622	44.5279	3.622	41.2676	3.622	30.3448	3.622	18.2825	3.622	12.6308	3.622	25.5248	3.622	41.1457	3.622	45.5218	3.622
3.634	61.0312	3.634	61.8069	3.634	58.7804	3.634	56.3242	3.634	50.3669	3.634	42.3371	3.634	44.3745	3.634	50.5903	3.634	53.4977	3.634	57.8467	3.634	58.8097	3.634	62.9424	3.634	70.1414	3.634	67.6685	3.634	66.8554		3.634	43.9362	3.634	44.5763	3.634	41.3056	3.634	30.202	3.634	18.1602	3.634	13.3708	3.634	26.0682	3.634	41.4048	3.634	45.8469	3.634
3.647	59.712	3.647	60.528	3.647	57.4833	3.647	54.8967	3.647	48.8626	3.647	40.9406	3.647	43.1655	3.647	49.553	3.647	52.441	3.647	56.7685	3.647	57.6855	3.647	61.7272	3.647	68.7044	3.647	66.1405	3.647	65.0756		3.647	44.027	3.647	44.6339	3.647	41.353	3.647	30.0714	3.647	18.0621	3.647	14.1191	3.647	26.6191	3.647	41.6645	3.647	46.176	3.647
3.659	58.4477	3.659	59.3046	3.659	56.2428	3.659	53.527	3.659	47.4188	3.659	39.6023	3.659	42.0151	3.659	48.5595	3.659	51.4262	3.659	55.7302	3.659	56.6023	3.659	60.5541	3.659	67.3124	3.659	64.6566	3.659	63.3479		3.659	44.1267	3.659	44.7009	3.659	41.4102	3.659	29.9537	3.659	17.989	3.659	14.874	3.659	27.1768	3.659	41.9248	3.659	46.5088	3.659
3.672	57.2356	3.672	58.1337	3.672	55.0564	3.672	52.2121	3.672	46.0327	3.672	38.3197	3.672	40.9203	3.672	47.607	3.672	50.4505	3.672	54.729	3.672	55.5572	3.672	59.4209	3.672	65.9621	3.672	63.2137	3.672	61.6691		3.672	44.2352	3.672	44.7772	3.672	41.4771	3.672	29.8491	3.672	17.9413	3.672	15.6341	3.672	27.7409	3.672	42.1854	3.672	46.8452	3.672
3.684	56.0734	3.684	57.013	3.684	53.9213	3.684	50.9495	3.684	44.7016	3.684	37.0904	3.684	39.8786	3.684	46.6934	3.684	49.5115	3.684	53.7626	3.684	54.5486	3.684	58.325	3.684	64.651	3.684	61.8093	3.684	60.0364		3.684	44.3527	3.684	44.8633	3.684	41.5541	3.684	29.7583	3.684	17.9195	3.684	16.3984	3.684	28.3107	3.684	42.4462	3.684	47.1849	3.684
3.697	54.9584	3.697	55.9396	3.697	52.8351	3.697	49.7364	3.697	43.4228	3.697	35.9121	3.697	38.8875	3.697	45.8167	3.697	48.6073	3.697	52.8292	3.697	53.5742	3.697	57.2643	3.697	63.3768	3.697	60.4407	3.697	58.447		3.697	44.479	3.697	44.9589	3.697	41.6413	3.697	29.6816	3.697	17.9239	3.697	17.1658	3.697	28.8858	3.697	42.7071	3.697	47.5278	3.697
3.709	53.8886	3.709	54.9114	3.709	51.7953	3.709	48.5706	3.709	42.1941	3.709	34.7828	3.709	37.9445	3.709	44.9746	3.709	47.7354	3.709	51.9264	3.709	52.632	3.709	56.2366	3.709	62.1369	3.709	59.1053	3.709	56.8982		3.709	44.6143	3.709	45.0644	3.709	41.7388	3.709	29.6195	3.709	17.9546	3.709	17.9357	3.709	29.4659	3.709	42.968	3.709	47.8737	3.709
3.722	52.8619	3.722	53.9264	3.722	50.7999	3.722	47.45	3.722	41.0132	3.722	33.7009	3.722	37.0479	3.722	44.1654	3.722	46.8943	3.722	51.0528	3.722	51.7205	3.722	55.2404	3.722	60.9296	3.722	57.8015	3.722	55.388		3.722	44.7587	3.722	45.1799	3.722	41.8469	3.722	29.5727	3.722	18.0121	3.722	18.7073	3.722	30.0504	3.722	43.2287	3.722	48.2222	3.722
3.734	51.8761	3.734	52.9822	3.734	49.8467	3.734	46.3723	3.734	39.8783	3.734	32.6642	3.734	36.1952	3.734	43.3875	3.734	46.082	3.734	50.2067	3.734	50.8379	3.734	54.2738	3.734	59.7526	3.734	56.5269	3.734	53.9141		3.734	44.9124	3.734	45.3055	3.734	41.9657	3.734	29.5412	3.734	18.096	3.734	19.4803	3.734	30.6392	3.734	43.4893	3.734	48.5736	3.734
3.747	50.9298	3.747	52.0772	3.747	48.934	3.747	45.3356	3.747	38.7869	3.747	31.6713	3.747	35.3847	3.747	42.6392	3.747	45.2971	3.747	49.386	3.747	49.9828	3.747	53.3351	3.747	58.6043	3.747	55.2799	3.747	52.4744		3.747	45.0753	3.747	45.4414	3.747	42.0957	3.747	29.5261	3.747	18.2068	3.747	20.2541	3.747	31.2317	3.747	43.7496	3.747	48.9272	3.747
3.759	50.021	3.759	51.2096	3.759	48.0597	3.759	44.3383	3.759	37.7379	3.759	30.7208	3.759	34.6144	3.759	41.9193	3.759	44.538	3.759	48.5902	3.759	49.1537	3.759	52.4231	3.759	57.483	3.759	54.0587	3.759	51.0672		3.759	45.2476	3.759	45.5877	3.759	42.2367	3.759	29.5274	3.759	18.3441	3.759	21.0284	3.759	31.8279	3.759	44.0097	3.759	49.2833	3.759
3.772	49.1483	3.772	50.3778	3.772	47.2227	3.772	43.3784	3.772	36.7291	3.772	29.8113	3.772	33.8826	3.772	41.2261	3.772	43.8033	3.772	47.8174	3.772	48.3494	3.772	51.5362	3.772	56.3872	3.772	52.8616	3.772	49.6908		3.772	45.4294	3.772	45.7448	3.772	42.3893	3.772	29.546	3.772	18.5079	3.772	21.8029	3.772	32.4274	3.772	44.2694	3.772	49.6415	3.772
3.784	48.31	3.784	49.5799	3.784	46.4206	3.784	42.4543	3.784	35.7589	3.784	28.9412	3.784	33.1876	3.784	40.5585	3.784	43.0918	3.784	47.0665	3.784	47.5687	3.784	50.6734	3.784	55.3156	3.784	51.6874	3.784	48.3434		3.784	45.6211	3.784	45.9129	3.784	42.5537	3.784	29.5822	3.784	18.6978	3.784	22.5776	3.784	33.03	3.784	44.5289	3.784	50.0018	3.784
3.797	47.5049	3.797	48.8147	3.797	45.6525	3.797	41.5646	3.797	34.8259	3.797	28.1094	3.797	32.5279	3.797	39.9153	3.797	42.4024	3.797	46.3366	3.797	46.8106	3.797	49.8333	3.797	54.2668	3.797	50.5346	3.797	47.0238		3.797	45.8226	3.797	46.092	3.797	42.7301	3.797	29.6365	3.797	18.9138	3.797	23.3519	3.797	33.6355	3.797	44.788	3.797	50.364	3.797
3.809	46.7317	3.809	48.0807	3.809	44.9166	3.809	40.7077	3.809	33.9285	3.809	27.315	3.809	31.902	3.809	39.2953	3.809	41.734	3.809	45.6267	3.809	46.0742	3.809	49.0151	3.809	53.2397	3.809	49.4021	3.809	45.7307		3.809	46.0341	3.809	46.2825	3.809	42.9188	3.809	29.7096	3.809	19.1554	3.809	24.1259	3.809	34.2436	3.809	45.0468	3.809	50.7279	3.809
3.822	45.989	3.822	47.3767	3.822	44.2118	3.822	39.8821	3.822	33.0655	3.822	26.5567	3.822	31.3083	3.822	38.6976	3.822	41.0855	3.822	44.9355	3.822	45.3581	3.822	48.2174	3.822	52.2331	3.822	48.2884	3.822	44.4625		3.822	46.2559	3.822	46.4846	3.822	43.1201	3.822	29.8019	3.822	19.4221	3.822	24.8995	3.822	34.8545	3.822	45.3056	3.822	51.0937	3.822
3.834	45.2755	3.834	46.7014	3.834	43.5368	3.834	39.0869	3.834	32.2353	3.834	25.8335	3.834	30.7455	3.834	38.1213	3.834	40.4562	3.834	44.2628	3.834	44.662	3.834	47.44	3.834	51.2462	3.834	47.1929	3.834	43.2184		3.834	46.4883	3.834	46.6985	3.834	43.3343	3.834	29.9139	3.834	19.7136	3.834	25.6726	3.834	35.4677	3.834	45.5641	3.834	51.461	3.834
3.847	44.5906	3.847	46.0535	3.847	42.8901	3.847	38.3205	3.847	31.4369	3.847	25.1445	3.847	30.2123	3.847	37.5653	3.847	39.845	3.847	43.6072	3.847	43.9848	3.847	46.6814	3.847	50.2778	3.847	46.1144	3.847	41.997		3.847	46.7312	3.847	46.9245	3.847	43.5617	3.847	30.046	3.847	20.0294	3.847	26.4451	3.847	36.0834	3.847	45.8227	3.847	51.83	3.847
3.859	43.9328	3.859	45.4318	3.859	42.2708	3.859	37.5816	3.859	30.669	3.859	24.4887	3.859	29.7074	3.859	37.029	3.859	39.2515	3.859	42.9685	3.859	43.3257	3.859	45.9411	3.859	49.3274	3.859	45.0519	3.859	40.7975		3.859	46.9851	3.859	47.1631	3.859	43.8028	3.859	30.1989	3.859	20.3692	3.859	27.217	3.859	36.7013	3.859	46.0814	3.859	52.2004	3.859
3.872	43.301	3.872	44.8355	3.872	41.6777	3.872	36.8694	3.872	29.9306	3.872	23.8653	3.872	29.2296	3.872	36.5115	3.872	38.6748	3.872	42.3457	3.872	42.6842	3.872	45.2185	3.872	48.3941	3.872	44.0049	3.872	39.6189		3.872	47.2503	3.872	47.4143	3.872	44.0577	3.872	30.373	3.872	20.7322	3.872	27.9886	3.872	37.3216	3.872	46.3405	3.872	52.5725	3.872
3.884	42.6951	3.884	44.2637	3.884	41.1099	3.884	36.1827	3.884	29.2203	3.884	23.2737	3.884	28.7777	3.884	36.0121	3.884	38.1144	3.884	41.7385	3.884	42.0597	3.884	44.5128	3.884	47.4771	3.884	42.9723	3.884	38.4605		3.884	47.5269	3.884	47.6786	3.884	44.327	3.884	30.5686	3.884	21.1184	3.884	28.7594	3.884	37.9441	3.884	46.6	3.884	52.946	3.884
3.897	42.1131	3.897	43.7148	3.897	40.5659	3.897	35.52	3.897	28.537	3.897	22.7125	3.897	28.3504	3.897	35.53	3.897	37.5695	3.897	41.1462	3.897	41.4515	3.897	43.8235	3.897	46.576	3.897	41.9537	3.897	37.3213		3.897	47.8154	3.897	47.9564	3.897	44.6109	3.897	30.7865	3.897	21.5271	3.897	29.53	3.897	38.569	3.897	46.8602	3.897	53.321	3.897
3.909	41.5549	3.909	43.1886	3.909	40.0455	3.909	34.881	3.909	27.8803	3.909	22.1815	3.909	27.9469	3.909	35.0648	3.909	37.04	3.909	40.5684	3.909	40.859	3.909	43.1501	3.909	45.6902	3.909	40.9481	3.909	36.2008		3.909	48.1161	3.909	48.2479	3.909	44.9098	3.909	31.0269	3.909	21.9578	3.909	30.3002	3.909	39.1961	3.909	47.1214	3.909	53.6975	3.909
3.922	41.0192	3.922	42.6836	3.922	39.5469	3.922	34.264	3.922	27.2485	3.922	21.6794	3.922	27.5659	3.922	34.6157	3.922	36.5251	3.922	40.0046	3.922	40.2819	3.922	42.4921	3.922	44.819	3.922	39.9554	3.922	35.0981		3.922	48.429	3.922	48.5535	3.922	45.2243	3.922	31.2903	3.922	22.4101	3.922	31.0702	3.922	39.8255	3.922	47.3837	3.922	54.0755	3.922
3.934	40.5057	3.934	42.1995	3.934	39.0699	3.934	33.6689	3.934	26.641	3.934	21.206	3.934	27.2067	3.934	34.1824	3.934	36.0245	3.934	39.4546	3.934	39.7197	3.934	41.8489	3.934	43.9622	3.934	38.9749	3.934	34.0127		3.934	48.755	3.934	48.8736	3.934	45.5547	3.934	31.5773	3.934	22.8839	3.934	31.8404	3.934	40.4577	3.934	47.6478	3.934	54.4555	3.934
3.947	40.0131	3.947	41.735	3.947	38.6131	3.947	33.0941	3.947	26.0566	3.947	20.76	3.947	26.8679	3.947	33.764	3.947	35.5379	3.947	38.9178	3.947	39.172	3.947	41.2203	3.947	43.1193	3.947	38.0059	3.947	32.9442		3.947	49.0941	3.947	49.2085	3.947	45.9013	3.947	31.8879	3.947	23.3785	3.947	32.6104	3.947	41.0923	3.947	47.9137	3.947	54.837	3.947
3.959	39.5414	3.959	41.2898	3.959	38.1761	3.959	32.5389	3.959	25.4949	3.959	20.341	3.959	26.5487	3.959	33.3604	3.959	35.0649	3.959	38.3941	3.959	38.6382	3.959	40.6057	3.959	42.29	3.959	37.0482	3.959	31.892		3.959	49.4469	3.959	49.559	3.959	46.2649	3.959	32.2231	3.959	23.8942	3.959	33.3813	3.959	41.7301	3.959	48.1821	3.959	55.2206	3.959
3.972	39.0895	3.972	40.8631	3.972	37.7582	3.972	32.0029	3.972	24.9551	3.972	19.9486	3.972	26.2487	3.972	32.9711	3.972	34.6054	3.972	37.8834	3.972	38.1185	3.972	40.0052	3.972	41.474	3.972	36.1014	3.972	30.8554		3.972	49.8138	3.972	49.9252	3.972	46.6458	3.972	32.5829	3.972	24.4303	3.972	34.1528	3.972	42.3708	3.972	48.4531	3.972	55.6063	3.972
3.984	38.6565	3.984	40.4536	3.984	37.358	3.984	31.4846	3.984	24.4354	3.984	19.5808	3.984	25.9659	3.984	32.595	3.984	34.1587	3.984	37.3847	3.984	37.6117	3.984	39.4177	3.984	40.6709	3.984	35.1651	3.984	29.8342		3.984	50.1953	3.984	50.3079	3.984	47.0443	3.984	32.9679	3.984	24.9868	3.984	34.9255	3.984	43.0151	3.984	48.7276	3.984	55.9946	3.984
3.997	38.2439	3.997	40.0632	3.997	36.9772	3.997	30.9865	3.997	23.9397	3.997	19.242	3.997	25.7038	3.997	32.2353	3.997	33.727	3.997	36.9006	3.997	37.1204	3.997	38.8457	3.997	39.8821	3.997	34.239	3.997	28.8286		3.997	50.5934	3.997	50.7089	3.997	47.4633	3.997	33.3809	3.997	25.5676	3.997	35.7036	3.997	43.666	3.997	49.0074	3.997	56.3869	3.997
4.01	37.8453	4.01	39.685	4.01	36.6087	4.01	30.4985	4.01	23.455	4.01	18.9183	4.01	25.4508	4.01	31.8824	4.01	33.3038	4.01	36.4243	4.01	36.6376	4.01	38.2828	4.01	39.1033	4.01	33.3233	4.01	27.837		4.01	51.0031	4.01	51.1232	4.01	47.8965	4.01	33.8137	4.01	26.1576	4.01	36.4719	4.01	44.3117	4.01	49.2865	4.01	56.7771	4.01
4.022	37.4659	4.022	39.3246	4.022	36.2584	4.022	30.0297	4.022	22.9928	4.022	18.622	4.022	25.2168	4.022	31.5452	4.022	32.8955	4.022	35.9622	4.022	36.1697	4.022	37.7347	4.022	38.3384	4.022	32.4172	4.022	26.8602		4.022	51.4306	4.022	51.5574	4.022	48.3512	4.022	34.2758	4.022	26.7736	4.022	37.249	4.022	44.9672	4.022	49.5737	4.022	57.1738	4.022
4.035	37.1036	4.035	38.9795	4.035	35.9235	4.035	29.5763	4.035	22.549	4.035	18.3487	4.035	24.9981	4.035	31.2206	4.035	32.4999	4.035	35.5124	4.035	35.7146	4.035	37.1996	4.035	37.5863	4.035	31.5207	4.035	25.8976		4.035	51.8755	4.035	52.0106	4.035	48.8266	4.035	34.7655	4.035	27.4105	4.035	38.0289	4.035	45.6275	4.035	49.8663	4.035	57.5737	4.035
4.047	36.7576	4.047	38.6488	4.047	35.6031	4.047	29.137	4.047	22.1215	4.047	18.0963	4.047	24.793	4.047	30.9076	4.047	32.1163	4.047	35.0739	4.047	35.2715	4.047	36.6769	4.047	36.8466	4.047	30.6339	4.047	24.949		4.047	52.3372	4.047	52.4823	4.047	49.3221	4.047	35.2818	4.047	28.0665	4.047	38.8109	4.047	46.2922	4.047	50.1648	4.047	57.9773	4.047
4.06	36.4271	4.06	38.3322	4.06	35.2969	4.06	28.7114	4.06	21.7103	4.06	17.8643	4.06	24.6009	4.06	30.6059	4.06	31.745	4.06	34.6471	4.06	34.8404	4.06	36.1664	4.06	36.1191	4.06	29.7562	4.06	24.0141		4.06	52.817	4.06	52.9739	4.06	49.8392	4.06	35.8258	4.06	28.7437	4.06	39.597	4.06	46.9629	4.06	50.4707	4.06	58.3854	4.06
4.072	36.1117	4.072	38.0289	4.072	35.0042	4.072	28.299	4.072	21.3147	4.072	17.6521	4.072	24.4216	4.072	30.3155	4.072	31.3859	4.072	34.2318	4.072	34.4213	4.072	35.6684	4.072	35.4043	4.072	28.8881	4.072	23.0931		4.072	53.3152	4.072	53.4857	4.072	50.3779	4.072	36.3977	4.072	29.4404	4.072	40.3865	4.072	47.6391	4.072	50.784	4.072	58.7981	4.072
4.085	35.8112	4.085	37.7387	4.085	34.7244	4.085	27.8991	4.085	20.9337	4.085	17.4585	4.085	24.254	4.085	30.0358	4.085	31.0388	4.085	33.8278	4.085	34.0137	4.085	35.1823	4.085	34.7019	4.085	28.0293	4.085	22.1855		4.085	53.8328	4.085	54.0185	4.085	50.9393	4.085	36.9982	4.085	30.1584	4.085	41.1808	4.085	48.3222	4.085	51.1059	4.085	59.2163	4.085
4.097	35.5247	4.097	37.4608	4.097	34.4568	4.097	27.511	4.097	20.567	4.097	17.283	4.097	24.0979	4.097	29.7669	4.097	30.7041	4.097	33.4355	4.097	33.6181	4.097	34.7086	4.097	34.0123	4.097	27.18	4.097	21.2917		4.097	54.3705	4.097	54.5733	4.097	51.5242	4.097	37.6276	4.097	30.8975	4.097	41.9804	4.097	49.0125	4.097	51.4374	4.097	59.6402	4.097
4.11	35.2522	4.11	37.1953	4.11	34.2011	4.11	27.1343	4.11	20.214	4.11	17.1244	4.11	23.9523	4.11	29.5082	4.11	30.3812	4.11	33.0544	4.11	33.2338	4.11	34.2467	4.11	33.3353	4.11	26.34	4.11	20.4114		4.11	54.9289	4.11	55.1504	4.11	52.1332	4.11	38.2865	4.11	31.6581	4.11	42.7859	4.11	49.7105	4.11	51.7792	4.11	60.0705	4.11
4.122	34.993	4.122	36.9411	4.122	33.9567	4.122	26.7684	4.122	19.8739	4.122	16.982	4.122	23.817	4.122	29.2597	4.122	30.0705	4.122	32.6847	4.122	32.861	4.122	33.7971	4.122	32.6715	4.122	25.5096	4.122	19.545		4.122	55.5092	4.122	55.7513	4.122	52.7672	4.122	38.9757	4.122	32.4407	4.122	43.5981	4.122	50.4173	4.122	52.1324	4.122	60.5082	4.122
4.135	34.7465	4.135	36.6981	4.135	33.7232	4.135	26.4128	4.135	19.5458	4.135	16.8548	4.135	23.6911	4.135	29.0207	4.135	29.7717	4.135	32.3262	4.135	32.4995	4.135	33.3593	4.135	32.0207	4.135	24.6888	4.135	18.6922		4.135	56.1118	4.135	56.3762	4.135	53.4269	4.135	39.6952	4.135	33.2458	4.135	44.4177	4.135	51.1334	4.135	52.4983	4.135	60.9539	4.135
4.147	34.5126	4.147	36.4659	4.147	33.5001	4.147	26.0669	4.147	19.2296	4.147	16.742	4.147	23.5744	4.147	28.7915	4.147	29.4851	4.147	31.9791	4.147	32.1493	4.147	32.9337	4.147	31.3833	4.147	23.878	4.147	17.8535		4.147	56.7384	4.147	57.0264	4.147	54.1135	4.147	40.4462	4.147	34.0744	4.147	45.2459	4.147	51.8599	4.147	52.8778	4.147	61.4083	4.147
4.16	34.2909	4.16	36.244	4.16	33.2871	4.16	25.7301	4.16	18.9246	4.16	16.6426	4.16	23.466	4.16	28.5713	4.16	29.2104	4.16	31.6432	4.16	31.8103	4.16	32.52	4.16	30.7596	4.16	23.0773	4.16	17.029		4.16	57.3891	4.16	57.7026	4.16	54.8277	4.16	41.2293	4.16	34.9268	4.16	46.0834	4.16	52.5977	4.16	53.2722	4.16	61.8724	4.16
4.172	34.0808	4.172	36.0321	4.172	33.0836	4.172	25.4024	4.172	18.6301	4.172	16.5558	4.172	23.3657	4.172	28.3602	4.172	28.9478	4.172	31.3185	4.172	31.4824	4.172	32.1183	4.172	30.1497	4.172	22.2869	4.172	16.2191		4.172	58.0655	4.172	58.4061	4.172	55.5706	4.172	42.0449	4.172	35.804	4.172	46.9313	4.172	53.3478	4.172	53.6829	4.172	62.3473	4.172
4.185	33.8822	4.185	35.83	4.185	32.8892	4.185	25.0827	4.185	18.3455	4.185	16.4806	4.185	23.273	4.185	28.1579	4.185	28.6972	4.185	31.005	4.185	31.1655	4.185	31.7287	4.185	29.554	4.185	21.5073	4.185	15.4243		4.185	58.7686	4.185	59.1377	4.185	56.3432	4.185	42.8941	4.185	36.7068	4.185	47.7908	4.185	54.1112	4.185	54.1111	4.185	62.8339	4.185
4.197	33.6944	4.197	35.6371	4.197	32.7036	4.197	24.7711	4.197	18.0704	4.197	16.4161	4.197	23.1872	4.197	27.964	4.197	28.4585	4.197	30.7027	4.197	30.8596	4.197	31.351	4.197	28.9728	4.197	20.7389	4.197	14.6448		4.197	59.4996	4.197	59.8988	4.197	57.1466	4.197	43.7776	4.197	37.6363	4.197	48.663	4.197	54.8893	4.197	54.5584	4.197	63.3333	4.197
4.21	33.5172	4.21	35.4532	4.21	32.5264	4.21	24.4669	4.21	17.8043	4.21	16.3617	4.21	23.1082	4.21	27.7785	4.21	28.232	4.21	30.4117	4.21	30.5646	4.21	30.9855	4.21	28.4065	4.21	19.9821	4.21	13.8816		4.21	60.2599	4.21	60.6906	4.21	57.9824	4.21	44.6965	4.21	38.5935	4.21	49.5491	4.21	55.6831	4.21	55.0262	4.21	63.8468	4.21
4.222	33.3506	4.222	35.2781	4.222	32.3573	4.222	24.1699	4.222	17.5464	4.222	16.3164	4.222	23.0353	4.222	27.601	4.222	28.0173	4.222	30.1317	4.222	30.2805	4.222	30.632	4.222	27.8553	4.222	19.2375	4.222	13.1353		4.222	61.0505	4.222	61.5142	4.222	58.8513	4.222	45.6519	4.222	39.5797	4.222	50.4506	4.222	56.4941	4.222	55.5161	4.222	64.3758	4.222
4.235	33.1937	4.235	35.1112	4.235	32.1958	4.235	23.8793	4.235	17.2964	4.235	16.2794	4.235	22.9683	4.235	27.4314	4.235	27.8147	4.235	29.863	4.235	30.0074	4.235	30.2908	4.235	27.32	4.235	18.5058	4.235	12.4072		4.235	61.873	4.235	62.3713	4.235	59.7552	4.235	46.6447	4.235	40.5962	4.235	51.3689	4.235	57.3237	4.235	56.0298	4.235	64.9214	4.235
4.247	33.0467	4.247	34.9526	4.247	32.042	4.247	23.5953	4.247	17.0538	4.247	16.2499	4.247	22.9066	4.247	27.2692	4.247	27.6238	4.247	29.6052	4.247	29.7449	4.247	29.9616	4.247	26.8005	4.247	17.7877	4.247	11.6981		4.247	62.7291	4.247	63.2633	4.247	60.695	4.247	47.676	4.247	41.6442	4.247	52.3057	4.247	58.1737	4.247	56.5692	4.247	65.4855	4.247
4.26	32.9088	4.26	34.8019	4.26	31.8952	4.26	23.3171	4.26	16.8181	4.26	16.2273	4.26	22.85	4.26	27.1146	4.26	27.445	4.26	29.3586	4.26	29.4932	4.26	29.6447	4.26	26.2976	4.26	17.0841	4.26	11.0098		4.26	63.6202	4.26	64.1915	4.26	61.6726	4.26	48.7475	4.26	42.7253	4.26	53.2624	4.26	59.0454	4.26	57.1361	4.26	66.0695	4.26
4.272	32.7803	4.272	34.6589	4.272	31.7554	4.272	23.0448	4.272	16.5888	4.272	16.2106	4.272	22.7979	4.272	26.967	4.272	27.2778	4.272	29.123	4.272	29.2522	4.272	29.34	4.272	25.8116	4.272	16.3959	4.272	10.3441		4.272	64.5481	4.272	65.1576	4.272	62.6894	4.272	49.8603	4.272	43.8411	4.272	54.2409	4.272	59.9409	4.272	57.7325	4.272	66.6751	4.272
4.285	32.6604	4.285	34.5232	4.285	31.6221	4.285	22.7777	4.285	16.3654	4.285	16.1992	4.285	22.7502	4.285	26.8264	4.285	27.1224	4.285	28.8983	4.285	29.0219	4.285	29.0475	4.285	25.3429	4.285	15.7244	4.285	9.70324		4.285	65.5144	4.285	66.1636	4.285	63.7474	4.285	51.0158	4.285	44.9934	4.285	55.2432	4.285	60.862	4.285	58.3606	4.285	67.3044	4.285
4.297	32.5492	4.297	34.3948	4.297	31.4954	4.297	22.5156	4.297	16.1475	4.297	16.1925	4.297	22.7064	4.297	26.6925	4.297	26.9787	4.297	28.6846	4.297	28.8022	4.297	28.7674	4.297	24.892	4.297	15.0708	4.297	9.08992		4.297	66.5215	4.297	67.2116	4.297	64.8483	4.297	52.2162	4.297	46.1843	4.297	56.2714	4.297	61.8108	4.297	59.0224	4.297	67.9592	4.297
4.31	32.4462	4.31	34.2732	4.31	31.3746	4.31	22.2584	4.31	15.9347	4.31	16.1898	4.31	22.6662	4.31	26.5651	4.31	26.8466	4.31	28.4817	4.31	28.593	4.31	28.4996	4.31	24.4595	4.31	14.4366	4.31	8.50765		4.31	67.571	4.31	68.3031	4.31	65.9943	4.31	53.4629	4.31	47.4156	4.31	57.3276	4.31	62.7895	4.31	59.7205	4.31	68.6419	4.31
4.322	32.3514	4.322	34.1587	4.322	31.26	4.322	22.0058	4.322	15.7265	4.322	16.1905	4.322	22.6293	4.322	26.4441	4.322	26.7259	4.322	28.2897	4.322	28.3943	4.322	28.2443	4.322	24.0457	4.322	13.8236	4.322	7.96055		4.322	68.6656	4.322	69.4405	4.322	67.1873	4.322	54.7579	4.322	48.6896	4.322	58.414	4.322	63.8005	4.322	60.4571	4.322	69.3545	4.322
4.335	32.2644	4.335	34.0507	4.335	31.1512	4.335	21.7573	4.335	15.5223	4.335	16.1938	4.335	22.5954	4.335	26.3292	4.335	26.6165	4.335	28.1083	4.335	28.2061	4.335	28.0012	4.335	23.6511	4.335	13.2335	4.335	7.45341		4.335	69.8075	4.335	70.6263	4.335	68.4298	4.335	56.1036	4.335	50.009	4.335	59.5336	4.335	64.8464	4.335	61.2352	4.335	70.0999	4.335
4.347	32.185	4.347	33.9491	4.347	31.0479	4.347	21.5131	4.347	15.3221	4.347	16.1994	4.347	22.5642	4.347	26.2202	4.347	26.5184	4.347	27.9376	4.347	28.0282	4.347	27.7706	4.347	23.2762	4.347	12.669	4.347	6.99219		4.347	70.9992	4.347	71.863	4.347	69.7241	4.347	57.5021	4.347	51.3759	4.347	60.6886	4.347	65.9298	4.347	62.0571	4.347	70.8803	4.347
4.36	32.1131	4.36	33.8541	4.36	30.9502	4.36	21.2727	4.36	15.1252	4.36	16.2067	4.36	22.5353	4.36	26.117	4.36	26.4312	4.36	27.7774	4.36	27.8607	4.36	27.5524	4.36	22.9214	4.36	12.1321	4.36	6.58333		4.36	72.2434	4.36	73.1533	4.36	71.0733	4.36	58.9558	4.36	52.7936	4.36	61.8822	4.36	67.0539	4.36	62.926	4.36	71.6989	4.36
4.372	32.0484	4.372	33.765	4.372	30.8578	4.372	21.0359	4.372	14.9312	4.372	16.2151	4.372	22.5086	4.372	26.0193	4.372	26.355	4.372	27.6276	4.372	27.7034	4.372	27.3465	4.372	22.5872	4.372	11.6258	4.372	6.23411		4.372	73.5435	4.372	74.5003	4.372	72.4799	4.372	60.4681	4.372	54.265	4.372	63.1176	4.372	68.2217	4.372	63.8451	4.372	72.5587	4.372
4.385	31.9908	4.385	33.6821	4.385	30.7705	4.385	20.8027	4.385	14.7399	4.385	16.2241	4.385	22.4837	4.385	25.9271	4.385	26.2894	4.385	27.4882	4.385	27.5564	4.385	27.1531	4.385	22.2739	4.385	11.1531	4.385	5.95182		4.385	74.9025	4.385	75.9066	4.385	73.9473	4.385	62.0413	4.385	55.7932	4.385	64.3981	4.385	69.4367	4.385	64.8177	4.385	73.4631	4.385
4.397	31.9401	4.397	33.6052	4.397	30.6884	4.397	20.5729	4.397	14.5508	4.397	16.2333	4.397	22.4605	4.397	25.8401	4.397	26.2344	4.397	27.359	4.397	27.4194	4.397	26.972	4.397	21.982	4.397	10.7174	4.397	5.74309		4.397	76.3236	4.397	77.3764	4.397	75.4784	4.397	63.679	4.397	57.3821	4.397	65.7273	4.397	70.7026	4.397	65.8471	4.397	74.4155	4.397
4.41	31.8962	4.41	33.5342	4.41	30.6113	4.41	20.3464	4.41	14.3636	4.41	16.2424	4.41	22.4385	4.41	25.7582	4.41	26.1897	4.41	27.2398	4.41	27.2925	4.41	26.8032	4.41	21.7117	4.41	10.322	4.41	5.61293		4.41	77.8111	4.41	78.9131	4.41	77.0778	4.41	65.385	4.41	59.0354	4.41	67.1092	4.41	72.0232	4.41	66.9373	4.41	75.4199	4.41
4.422	31.8589	4.422	33.4689	4.422	30.5391	4.422	20.123	4.422	14.1777	4.422	16.2508	4.422	22.4176	4.422	25.6812	4.422	26.1551	4.422	27.1307	4.422	27.1756	4.422	26.6468	4.422	21.4634	4.422	9.97086	4.422	5.56363		4.422	79.3688	4.422	80.5207	4.422	78.7488	4.422	67.1629	4.422	60.7573	4.422	68.5481	4.422	73.4031	4.422	68.0923	4.422	76.4805	4.422
4.435	31.828	4.435	33.4093	4.435	30.4718	4.435	19.9026	4.435	13.993	4.435	16.2582	4.435	22.3977	4.435	25.609	4.435	26.1304	4.435	27.0313	4.435	27.0685	4.435	26.5026	4.435	21.2373	4.435	9.66735	4.435	5.59436		4.435	81.0011	4.435	82.2035	4.435	80.496	4.435	69.0169	4.435	62.5525	4.435	70.0484	4.435	74.8466	4.435	69.3162	4.435	77.6015	4.435
4.447	31.8034	4.447	33.3554	4.447	30.4093	4.447	19.6854	4.447	13.8093	4.447	16.2643	4.447	22.3784	4.447	25.5414	4.447	26.1154	4.447	26.9417	4.447	26.9712	4.447	26.3706	4.447	21.0335	4.447	9.41487	4.447	5.70084		4.447	82.7132	4.447	83.9667	4.447	82.3243	4.447	70.9523	4.447	64.4262	4.447	71.6154	4.447	76.3592	4.447	70.614	4.447	78.7882	4.447
4.46	31.7851	4.46	33.3071	4.46	30.3516	4.46	19.471	4.46	13.6259	4.46	16.2687	4.46	22.3595	4.46	25.4784	4.46	26.1099	4.46	26.8616	4.46	26.8837	4.46	26.2507	4.46	20.8524	4.46	9.21647	4.46	5.87607		4.46	84.51	4.46	85.8153	4.46	84.2387	4.46	72.9737	4.46	66.3835	4.46	73.2543	4.46	77.9458	4.46	71.9905	4.46	80.0454	4.46
4.472	31.7729	4.472	33.2644	4.472	30.2987	4.472	19.2596	4.472	13.4428	4.472	16.2712	4.472	22.3409	4.472	25.4199	4.472	26.1135	4.472	26.7909	4.472	26.8057	4.472	26.1429	4.472	20.6938	4.472	9.07442	4.472	6.11172		4.472	86.3973	4.472	87.7552	4.472	86.2449	4.472	75.0868	4.472	68.4303	4.472	74.9712	4.472	79.6129	4.472	73.4512	4.472	81.379	4.472
4.485	31.7668	4.485	33.2272	4.485	30.2506	4.485	19.0511	4.485	13.2594	4.485	16.2715	4.485	22.3224	4.485	25.3656	4.485	26.1261	4.485	26.7294	4.485	26.7372	4.485	26.0471	4.485	20.5579	4.485	8.9902	4.485	6.39873		4.485	88.3819	4.485	89.7927	4.485	88.3497	4.485	77.2984	4.485	70.5737	4.485	76.7724	4.485	81.3667	4.485	75.002	4.485	82.7955	4.485
4.497	31.7666	4.497	33.1955	4.497	30.2072	4.497	18.8457	4.497	13.0758	4.497	16.2693	4.497	22.3039	4.497	25.3156	4.497	26.1474	4.497	26.6771	4.497	26.6782	4.497	25.9631	4.497	20.4445	4.497	8.96425	4.497	6.72839		4.497	90.4703	4.497	91.9345	4.497	90.5593	4.497	79.6148	4.497	72.8204	4.497	78.665	4.497	83.2143	4.497	76.6491	4.497	84.3014	4.497
4.51	31.7723	4.51	33.1693	4.51	30.1686	4.51	18.6432	4.51	12.8913	4.51	16.2645	4.51	22.285	4.51	25.2698	4.51	26.1772	4.51	26.6336	4.51	26.6285	4.51	25.8909	4.51	20.3536	4.51	8.99588	4.51	7.09249		4.51	92.6704	4.51	94.1886	4.51	92.8817	4.51	82.0437	4.51	75.1784	4.51	80.6566	4.51	85.1636	4.51	78.3996	4.51	85.904	4.51
4.523	31.7838	4.523	33.1486	4.523	30.1349	4.523	18.4438	4.523	12.7059	4.523	16.2568	4.523	22.2657	4.523	25.228	4.523	26.2151	4.523	26.599	4.523	26.588	4.523	25.8303	4.523	20.285	4.523	9.08342	4.523	7.48441		4.523	94.9908	4.523	96.5634	4.523	95.3254	4.523	84.594	4.523	77.6565	4.523	82.7559	4.523	87.2232	4.523	80.2613	4.523	87.6118	4.523
4.535	31.8011	4.535	33.1334	4.535	30.106	4.535	18.2477	4.535	12.5193	4.535	16.246	4.535	22.246	4.535	25.1904	4.535	26.2611	4.535	26.573	4.535	26.5565	4.535	25.7813	4.535	20.2384	4.535	9.22414	4.535	7.89816		4.535	97.4405	4.535	99.068	4.535	97.8997	4.535	87.2744	4.535	80.2643	4.535	84.9721	4.535	89.4022	4.535	82.2421	4.535	89.4334	4.535
4.548	31.8242	4.548	33.1239	4.548	30.0822	4.548	18.0549	4.548	12.3313	4.548	16.2321	4.548	22.2255	4.548	25.1567	4.548	26.3147	4.548	26.5556	4.548	26.5341	4.548	25.7437	4.548	20.2134	4.548	9.41463	4.548	8.32905		4.548	100.03	4.548	101.713	4.548	100.615	4.548	90.0955	4.548	83.0123	4.548	87.3153	4.548	91.7111	4.548	84.3517	4.548	91.3785	4.548
4.56	31.853	4.56	33.1198	4.56	30.0634	4.56	17.8655	4.56	12.1416	4.56	16.215	4.56	22.2043	4.56	25.127	4.56	26.3759	4.56	26.5465	4.56	26.5206	4.56	25.7174	4.56	20.2098	4.56	9.65102	4.56	8.77324		4.56	102.771	4.56	104.51	4.56	103.483	4.56	93.0696	4.56	85.913	4.56	89.7977	4.56	94.1618	4.56	86.6002	4.56	93.4586	4.56
4.573	31.8876	4.573	33.1215	4.573	30.0498	4.573	17.6799	4.573	11.95	4.573	16.1946	4.573	22.1823	4.573	25.1013	4.573	26.4442	4.573	26.5456	4.573	26.5159	4.573	25.7022	4.573	20.2271	4.573	9.92899	4.573	9.22746		4.573	105.677	4.573	107.472	4.573	106.515	4.573	96.2087	4.573	88.9788	4.573	92.4312	4.573	96.7665	4.573	88.9988	4.573	95.685	4.573
4.585	31.9277	4.585	33.1289	4.585	30.0414	4.585	17.4983	4.585	11.7563	4.585	16.1706	4.585	22.1594	4.585	25.0797	4.585	26.5197	4.585	26.5528	4.585	26.5199	4.585	25.698	4.585	20.2647	4.585	10.2444	4.585	9.68911		4.585	108.762	4.585	110.614	4.585	109.728	4.585	99.5277	4.585	92.2251	4.585	95.2304	4.585	99.5398	4.585	91.5602	4.585	98.0717	4.585
4.598	31.9737	4.598	33.1421	4.598	30.0383	4.598	17.3208	4.598	11.5605	4.598	16.1435	4.598	22.1354	4.598	25.062	4.598	26.6019	4.598	26.5678	4.598	26.5324	4.598	25.7046	4.598	20.3222	4.598	10.5929	4.598	10.1562		4.598	112.041	4.598	113.951	4.598	113.138	4.598	103.043	4.598	95.6684	4.598	98.2109	4.598	102.497	4.598	94.2988	4.598	100.633	4.598
4.61	32.0254	4.61	33.1611	4.61	30.0408	4.61	17.1477	4.61	11.3623	4.61	16.1128	4.61	22.1106	4.61	25.0485	4.61	26.6906	4.61	26.5908	4.61	26.5535	4.61	25.722	4.61	20.3989	4.61	10.9709	4.61	10.6272		4.61	115.535	4.61	117.503	4.61	116.762	4.61	106.774	4.61	99.3278	4.61	101.391	4.61	105.658	4.61	97.2305	4.61	103.387	4.61
4.623	32.0829	4.623	33.186	4.623	30.0489	4.623	16.9795	4.623	11.1617	4.623	16.079	4.623	22.0847	4.623	25.0391	4.623	26.7858	4.623	26.6215	4.623	26.5831	4.623	25.7499	4.623	20.4943	4.623	11.3744	4.623	11.1006		4.623	119.263	4.623	121.29	4.623	120.621	4.623	110.74	4.623	103.224	4.623	104.791	4.623	109.04	4.623	100.373	4.623	106.351	4.623
4.635	32.1462	4.635	33.2172	4.635	30.0629	4.635	16.8165	4.635	10.9586	4.635	16.0417	4.635	22.0578	4.635	25.0339	4.635	26.8871	4.635	26.6597	4.635	26.6208	4.635	25.7882	4.635	20.6077	4.635	11.8004	4.635	11.5754		4.635	123.249	4.635	125.335	4.635	124.739	4.635	114.966	4.635	107.381	4.635	108.432	4.635	112.668	4.635	103.747	4.635	109.547	4.635
4.648	32.2154	4.648	33.2543	4.648	30.0829	4.648	16.6591	4.648	10.7529	4.648	16.0014	4.648	22.03	4.648	25.033	4.648	26.9944	4.648	26.7055	4.648	26.6669	4.648	25.8367	4.648	20.7385	4.648	12.2459	4.648	12.0509		4.648	127.521	4.648	129.668	4.648	129.145	4.648	119.48	4.648	111.827	4.648	112.343	4.648	116.569	4.648	107.376	4.648	113.001	4.648
4.66	32.2905	4.66	33.2979	4.66	30.1092	4.66	16.5077	4.66	10.5449	4.66	15.9582	4.66	22.0014	4.66	25.0365	4.66	27.1076	4.66	26.7587	4.66	26.7211	4.66	25.8954	4.66	20.8861	4.66	12.7082	4.66	12.5263		4.66	132.109	4.66	134.316	4.66	133.867	4.66	124.311	4.66	116.593	4.66	116.551	4.66	120.77	4.66	111.286	4.66	116.738	4.66
4.673	32.3715	4.673	33.3479	4.673	30.1419	4.673	16.3629	4.673	10.3343	4.673	15.9123	4.673	21.9719	4.673	25.0446	4.673	27.2265	4.673	26.8193	4.673	26.7834	4.673	25.9641	4.673	21.0496	4.673	13.1852	4.673	13.0012		4.673	137.048	4.673	139.319	4.673	138.944	4.673	129.498	4.673	121.716	4.673	121.092	4.673	125.306	4.673	115.508	4.673	120.791	4.673
4.685	32.4588	4.685	33.4045	4.685	30.1812	4.685	16.2251	4.685	10.1214	4.685	15.8638	4.685	21.9417	4.685	25.0574	4.685	27.3508	4.685	26.8872	4.685	26.8536	4.685	26.0426	4.685	21.2285	4.685	13.6749	4.685	13.4752		4.685	142.382	4.685	144.716	4.685	144.415	4.685	135.081	4.685	127.238	4.685	126.005	4.685	130.219	4.685	120.079	4.685	125.198	4.685
4.698	32.5522	4.698	33.4678	4.698	30.2273	4.698	16.095	4.698	9.90645	4.698	15.8131	4.698	21.911	4.698	25.0752	4.698	27.4808	4.698	26.9624	4.698	26.932	4.698	26.1308	4.698	21.4223	4.698	14.1755	4.698	13.9481		4.698	148.157	4.698	150.557	4.698	150.33	4.698	141.109	4.698	133.207	4.698	131.336	4.698	135.553	4.698	125.038	4.698	130.001	4.698
4.71	32.652	4.71	33.5381	4.71	30.2805	4.71	15.9732	4.71	9.68963	4.71	15.7606	4.71	21.88	4.71	25.0981	4.71	27.6159	4.71	27.0447	4.71	27.0182	4.71	26.2285	4.71	21.6299	4.71	14.6856	4.71	14.4196		4.71	154.43	4.71	156.897	4.71	156.746	4.71	147.64	4.71	139.681	4.71	137.139	4.71	141.363	4.71	130.435	4.71	135.25	4.71
4.723	32.7581	4.723	33.6156	4.723	30.3413	4.723	15.8604	4.723	9.47131	4.723	15.7067	4.723	21.8487	4.723	25.1262	4.723	27.7563	4.723	27.1343	4.723	27.1123	4.723	26.3358	4.723	21.8512	4.723	15.2039	4.723	14.8897		4.723	161.269	4.723	163.806	4.723	163.73	4.723	154.741	4.723	146.73	4.723	143.477	4.723	147.712	4.723	136.328	4.723	141.005	4.723
4.735	32.871	4.735	33.7003	4.735	30.4095	4.735	15.7571	4.735	9.25207	4.735	15.6519	4.735	21.8178	4.735	25.1598	4.735	27.9019	4.735	27.2311	4.735	27.2142	4.735	26.4524	4.735	22.0853	4.735	15.7295	4.735	15.3583		4.735	168.753	4.735	171.362	4.735	171.361	4.735	162.493	4.735	154.431	4.735	150.427	4.735	154.676	4.735	142.784	4.735	147.335	4.735
4.748	32.9906	4.748	33.7926	4.748	30.4858	4.748	15.6644	4.748	9.03249	4.748	15.5965	4.748	21.787	4.748	25.1993	4.748	28.0527	4.748	27.3351	4.748	27.3239	4.748	26.5783	4.748	22.3315	4.748	16.2613	4.748	15.8254		4.748	176.976	4.748	179.662	4.748	179.736	4.748	170.992	4.748	162.883	4.748	158.078	4.748	162.345	4.748	149.886	4.748	154.325	4.748
4.76	33.117	4.76	33.8927	4.76	30.5703	4.76	15.5829	4.76	8.81322	4.76	15.5412	4.76	21.757	4.76	25.2448	4.76	28.2085	4.76	27.4464	4.76	27.4415	4.76	26.7132	4.76	22.5898	4.76	16.7986	4.76	16.2914		4.76	186.057	4.76	188.821	4.76	188.972	4.76	180.357	4.76	172.202	4.76	166.54	4.76	170.83	4.76	157.733	4.76	162.077	4.76
4.773	33.2506	4.773	34.0006	4.773	30.6635	4.773	15.5134	4.773	8.59519	4.773	15.4869	4.773	21.7282	4.773	25.2967	4.773	28.3694	4.773	27.565	4.773	27.5669	4.773	26.8573	4.773	22.8592	4.773	17.3408	4.773	16.756		4.773	196.132	4.773	198.981	4.773	199.209	4.773	190.726	4.773	182.531	4.773	175.946	4.773	180.262	4.773	166.444	4.773	170.714	4.773
4.785	33.3914	4.785	34.1168	4.785	30.7653	4.785	15.4567	4.785	8.37945	4.785	15.434	4.785	21.7009	4.785	25.3553	4.785	28.5357	4.785	27.6909	4.785	27.7002	4.785	27.0105	4.785	23.1392	4.785	17.8875	4.785	17.2197		4.785	207.378	4.785	210.316	4.785	210.621	4.785	202.278	4.785	194.045	4.785	186.46	4.785	190.807	4.785	176.17	4.785	180.388	4.785
4.798	33.5398	4.798	34.2415	4.798	30.8765	4.798	15.414	4.798	8.16734	4.798	15.3834	4.798	21.6756	4.798	25.4209	4.798	28.7069	4.798	27.8243	4.798	27.8413	4.798	27.1728	4.798	23.4297	4.798	18.4379	4.798	17.6826		4.798	220.01	4.798	223.044	4.798	223.428	4.798	215.232	4.798	206.965	4.798	198.288	4.798	202.67	4.798	187.096	4.798	191.29	4.798
4.81	33.6958	4.81	34.3749	4.81	30.9971	4.81	15.3859	4.81	7.96045	4.81	15.3358	4.81	21.6527	4.81	25.4939	4.81	28.8834	4.81	27.9654	4.81	27.9904	4.81	27.344	4.81	23.7302	4.81	18.9921	4.81	18.1449		4.81	234.301	4.81	237.441	4.81	237.903	4.81	229.863	4.81	221.565	4.81	211.687	4.81	216.11	4.81	199.457	4.81	203.66	4.81
4.823	33.8596	4.823	34.5173	4.823	31.1278	4.823	15.3732	4.823	7.76049	4.823	15.2927	4.823	21.6329	4.823	25.5748	4.823	29.0653	4.823	28.1141	4.823	28.1474	4.823	27.5241	4.823	24.0402	4.823	19.5497	4.823	18.607		4.823	250.603	4.823	253.857	4.823	254.4	4.823	246.528	4.823	238.203	4.823	226.989	4.823	231.458	4.823	213.554	4.823	217.806	4.823
4.835	34.032	4.835	34.669	4.835	31.2687	4.835	15.3772	4.835	7.56977	4.835	15.2545	4.835	21.6168	4.835	25.6638	4.835	29.2527	4.835	28.2706	4.835	28.3125	4.835	27.7134	4.835	24.3596	4.835	20.1105	4.835	19.0694		4.835	269.374	4.835	272.757	4.835	273.38	4.835	265.69	4.835	257.342	4.835	244.627	4.835	249.149	4.835	229.782	4.835	234.13	4.835
4.848	34.2125	4.848	34.8306	4.848	31.4202	4.848	15.399	4.848	7.39069	4.848	15.2225	4.848	21.605	4.848	25.7613	4.848	29.4455	4.848	28.435	4.848	28.4858	4.848	27.9115	4.848	24.6879	4.848	20.6743	4.848	19.5322		4.848	291.22	4.848	294.748	4.848	295.454	4.848	287.963	4.848	279.595	4.848	265.175	4.848	269.755	4.848	248.661	4.848	253.165	4.848
4.86	34.4017	4.86	35.0018	4.86	31.5831	4.86	15.4389	4.86	7.22602	4.86	15.1978	4.86	21.5982	4.86	25.8678	4.86	29.6442	4.86	28.6076	4.86	28.6672	4.86	28.1187	4.86	25.0251	4.86	21.241	4.86	19.9958		4.86	316.968	4.86	320.662	4.86	321.454	4.86	314.184	4.86	305.8	4.86	289.412	4.86	294.06	4.86	270.903	4.86	275.636	4.86
4.873	34.6001	4.873	35.1834	4.873	31.7573	4.873	15.4982	4.873	7.07882	4.873	15.1819	4.873	21.5974	4.873	25.9839	4.873	29.8487	4.873	28.7886	4.873	28.8572	4.873	28.3349	4.873	25.3708	4.873	21.8109	4.873	20.4609		4.873	347.772	4.873	351.661	4.873	352.541	4.873	345.521	4.873	337.125	4.873	318.431	4.873	323.155	4.873	297.498	4.873	302.556	4.873
4.885	34.8075	4.885	35.3756	4.885	31.9435	4.885	15.578	4.885	6.95278	4.885	15.1761	4.885	21.6032	4.885	26.1099	4.885	30.0594	4.885	28.9783	4.885	29.0555	4.885	28.5604	4.885	25.725	4.885	22.3837	4.885	20.9277		4.885	385.281	4.885	389.402	4.885	390.375	4.885	383.645	4.885	375.239	4.885	353.787	4.885	358.599	4.885	329.865	4.885	335.372	4.885
4.898	35.0249	4.898	35.5788	4.898	32.1421	4.898	15.679	4.898	6.85137	4.898	15.1816	4.898	21.6166	4.898	26.2463	4.898	30.2765	4.898	29.1767	4.898	29.2625	4.898	28.7952	4.898	26.0877	4.898	22.9597	4.898	21.397		4.898	431.963	4.898	436.369	4.898	437.439	4.898	431.053	4.898	422.64	4.898	397.812	4.898	402.726	4.898	370.126	4.898	376.249	4.898
4.91	35.252	4.91	35.7932	4.91	32.3533	4.91	15.8019	4.91	6.77855	4.91	15.2002	4.91	21.6386	4.91	26.3937	4.91	30.5003	4.91	29.3842	4.91	29.4786	4.91	29.0396	4.91	26.4587	4.91	23.539	4.91	21.8691		4.91	491.659	4.91	496.424	4.91	497.6	4.91	491.634	4.91	483.216	4.91	454.134	4.91	459.171	4.91	421.583	4.91	428.558	4.91
4.923	35.4894	4.923	36.0196	4.923	32.5777	4.923	15.9477	4.923	6.73853	4.923	15.2328	4.923	21.67	4.923	26.5525	4.923	30.7309	4.923	29.601	4.923	29.7034	4.923	29.2933	4.923	26.838	4.923	24.1217	4.923	22.3446		4.923	570.712	4.923	575.95	4.923	577.244	4.923	571.811	4.923	563.39	4.923	528.745	4.923	533.932	4.923	489.69	4.923	497.866	4.923
4.935	35.7378	4.935	36.258	4.935	32.8162	4.935	16.1173	4.935	6.73459	4.935	15.2817	4.935	21.7121	4.935	26.7234	4.935	30.9688	4.935	29.8276	4.935	29.9378	4.935	29.5569	4.935	27.2258	4.935	24.7081	4.935	22.8242		4.935	680.36	4.935	686.249	4.935	687.681	4.935	682.962	4.935	674.535	4.935	632.258	4.935	637.637	4.935	584.11	4.935	594.034	4.935
4.948	35.997	4.948	36.5086	4.948	33.0683	4.948	16.3108	4.948	6.77055	4.948	15.3479	4.948	21.7659	4.948	26.9069	4.948	31.2144	4.948	30.0643	4.948	30.1816	4.948	29.8306	4.948	27.6221	4.948	25.2987	4.948	23.3088		4.948	842.674	4.948	849.522	4.948	851.125	4.948	847.43	4.948	838.992	4.948	785.518	4.948	791.162	4.948	723.82	4.948	736.429	4.948
4.96	36.268	4.96	36.7729	4.96	33.3357	4.96	16.5297	4.96	6.84952	4.96	15.4334	4.96	21.8326	4.96	27.1033	4.96	31.4678	4.96	30.3112	4.96	30.4352	4.96	30.1144	4.96	28.0268	4.96	25.8931	4.96	23.7983		4.96	1107.67	4.96	1116.08	4.96	1117.92	4.96	1115.86	4.96	1107.39	4.96	1035.77	4.96	1041.81	4.96	951.831	4.96	968.945	4.96
4.973	36.5506	4.973	37.0498	4.973	33.6176	4.973	16.7736	4.973	6.97348	4.973	15.5398	4.973	21.9135	4.973	27.3137	4.973	31.7299	4.973	30.569	4.973	30.6989	4.973	30.4089	4.973	28.4409	4.973	26.4927	4.973	24.2944		4.973	1617.9	4.973	1629.31	4.973	1631.55	4.973	1632.56	4.973	1624.02	4.973	1517.63	4.973	1524.4	4.973	1390.71	4.973	1416.66	4.973
4.985	36.8458	4.985	37.3415	4.985	33.9159	4.985	17.0443	4.985	7.14457	4.985	15.6682	4.985	22.0093	4.985	27.5379	4.985	32.0004	4.985	30.8376	4.985	30.9727	4.985	30.7136	4.985	28.8632	4.985	27.0965	4.985	24.7968		4.985	3007.48	4.985	3027.08	4.985	3030.3	4.985	3039.55	4.985	3030.79	4.985	2830.05	4.985	2838.7	4.985	2585.72	4.985	2636.06	4.985
4.998	37.1529	4.998	37.646	4.998	34.2293	4.998	17.3406	4.998	7.36193	4.998	15.8231	4.998	22.1243	4.998	27.779	4.998	32.282	4.998	31.1195	4.998	31.2592	4.998	31.0316	4.998	29.2969	4.998	27.7072	4.998	25.308		4.998		4.998		4.998		4.998		4.998		4.998		4.998		4.998		4.998		4.998
5.011	37.4745	5.011	37.9667	5.011	34.5604	5.011	17.6648	5.011	7.62855	5.011	15.9992	5.011	22.2535	5.011	28.0325	5.011	32.5706	5.011	31.4106	5.011	31.5536	5.011	31.3576	5.011	29.7375	5.011	28.3221	5.011	25.8266		5.011	4138.65	5.011	4161.14	5.011	4162.49	5.011	4195.19	5.011	4202.49	5.011	3919.34	5.011	3919.96	5.011	3558.68	5.011	3634.86	5.011
5.023	37.8096	5.023	38.3024	5.023	34.9085	5.023	18.0161	5.023	7.94185	5.023	16.204	5.023	22.4032	5.023	28.3031	5.023	32.8705	5.023	31.7152	5.023	31.8605	5.023	31.6966	5.023	30.1891	5.023	28.9438	5.023	26.3546		5.023	1886.09	5.023	1895.32	5.023	1895.13	5.023	1914.49	5.023	1922.19	5.023	1791.86	5.023	1789.45	5.023	1621.61	5.023	1658.14	5.023
5.036	38.1593	5.036	38.6544	5.036	35.2747	5.036	18.3957	5.036	8.30183	5.036	16.438	5.036	22.5744	5.036	28.591	5.036	33.1815	5.036	32.033	5.036	32.1798	5.036	32.0482	5.036	30.6513	5.036	29.5724	5.036	26.8926		5.036	1219.62	5.036	1224.94	5.036	1224.25	5.036	1239.62	5.036	1247.39	5.036	1162.39	5.036	1159.04	5.036	1048.37	5.036	1073.26	5.036
5.048	38.5235	5.048	39.0222	5.048	35.6591	5.048	18.8031	5.048	8.7064	5.048	16.7011	5.048	22.7674	5.048	28.896	5.048	33.5038	5.048	32.3641	5.048	32.5112	5.048	32.4123	5.048	31.1244	5.048	30.2086	5.048	27.442		5.048	900.232	5.048	903.681	5.048	902.72	5.048	916.143	5.048	923.917	5.048	860.731	5.048	856.894	5.048	773.566	5.048	792.942	5.048
5.061	38.9036	5.061	39.4077	5.061	36.0625	5.061	19.2392	5.061	9.15505	5.061	16.9955	5.061	22.9841	5.061	29.2191	5.061	33.8383	5.061	32.7093	5.061	32.8555	5.061	32.7895	5.061	31.6089	5.061	30.8527	5.061	28.0032		5.061	712.769	5.061	715.127	5.061	713.984	5.061	726.235	5.061	733.984	5.061	683.664	5.061	679.512	5.061	612.2	5.061	628.382	5.061
5.073	39.2996	5.073	39.8105	5.073	36.4858	5.073	19.7041	5.073	9.64561	5.073	17.3219	5.073	23.2257	5.073	29.561	5.073	34.1855	5.073	33.0691	5.073	33.213	5.073	33.1804	5.073	32.1055	5.073	31.5059	5.073	28.5778		5.073	589.457	5.073	591.103	5.073	589.82	5.073	601.277	5.073	608.984	5.073	567.179	5.073	562.795	5.073	505.992	5.073	520.105	5.073
5.086	39.7124	5.086	40.2316	5.086	36.9293	5.086	20.1979	5.086	10.177	5.086	17.6817	5.086	23.4937	5.086	29.9221	5.086	34.5459	5.086	33.4439	5.086	33.5843	5.086	33.5853	5.086	32.6148	5.086	32.1682	5.086	29.1662		5.086	502.174	5.086	503.321	5.086	501.923	5.086	512.799	5.086	520.452	5.086	484.716	5.086	480.146	5.086	430.762	5.086	443.436	5.086
5.098	40.1426	5.098	40.6718	5.098	37.3937	5.098	20.7209	5.098	10.7475	5.098	18.0755	5.098	23.7893	5.098	30.3033	5.098	34.9207	5.098	33.8346	5.098	33.9701	5.098	34.0052	5.098	33.1374	5.098	32.8408	5.098	29.7699		5.098	437.125	5.098	437.908	5.098	436.41	5.098	446.834	5.098	454.426	5.098	423.249	5.098	418.521	5.098	374.651	5.098	386.271	5.098
5.111	40.5912	5.111	41.1315	5.111	37.8798	5.111	21.2738	5.111	11.3562	5.111	18.5042	5.111	24.1141	5.111	30.7052	5.111	35.3101	5.111	34.2418	5.111	34.3709	5.111	34.4402	5.111	33.6739	5.111	33.5242	5.111	30.3897		5.111	386.764	5.111	387.27	5.111	385.682	5.111	395.742	5.111	403.265	5.111	375.648	5.111	370.779	5.111	331.167	5.111	341.984	5.111
5.123	41.0582	5.123	41.6113	5.123	38.3881	5.123	21.8564	5.123	12.002	5.123	18.9685	5.123	24.4692	5.123	31.1285	5.123	35.7152	5.123	34.666	5.123	34.7872	5.123	34.8914	5.123	34.2254	5.123	34.2196	5.123	31.0271		5.123	346.619	5.123	346.909	5.123	345.239	5.123	354.994	5.123	362.443	5.123	337.688	5.123	332.692	5.123	296.465	5.123	306.654	5.123
5.136	41.5451	5.136	42.1123	5.136	38.9194	5.136	22.4691	5.136	12.6841	5.136	19.4693	5.136	24.856	5.136	31.5741	5.136	36.1368	5.136	35.108	5.136	35.2197	5.136	35.3593	5.136	34.7925	5.136	34.9276	5.136	31.6831		5.136	313.858	5.136	313.979	5.136	312.233	5.136	321.726	5.136	329.095	5.136	306.699	5.136	301.584	5.136	268.114	5.136	277.797	5.136
5.148	42.0525	5.148	42.6354	5.148	39.4748	5.148	23.1126	5.148	13.4022	5.148	20.0071	5.148	25.276	5.148	32.0425	5.148	36.5756	5.148	35.5687	5.148	35.6694	5.148	35.8446	5.148	35.3762	5.148	35.6493	5.148	32.3589		5.148	286.611	5.148	286.596	5.148	284.778	5.148	294.041	5.148	301.326	5.148	280.911	5.148	275.683	5.148	244.502	5.148	253.77	5.148
5.161	42.581	5.161	43.1808	5.161	40.0545	5.161	23.7869	5.161	14.1552	5.161	20.5822	5.161	25.73	5.161	32.5345	5.161	37.0327	5.161	36.0487	5.161	36.1367	5.161	36.3481	5.161	35.9774	5.161	36.3856	5.161	33.0559		5.161	263.592	5.161	263.468	5.161	261.582	5.161	270.64	5.161	277.835	5.161	259.111	5.161	253.776	5.161	224.526	5.161	233.446	5.161
5.173	43.1318	5.173	43.7503	5.173	40.6599	5.173	24.4927	5.173	14.9435	5.173	21.1954	5.173	26.2195	5.173	33.0508	5.173	37.5087	5.173	36.5488	5.173	36.6225	5.173	36.8708	5.173	36.5971	5.173	37.1375	5.173	33.7753		5.173	243.883	5.173	243.672	5.173	241.72	5.173	250.593	5.173	257.694	5.173	240.432	5.173	234.993	5.173	207.396	5.173	216.02	5.173
5.186	43.7057	5.186	44.3437	5.186	41.2917	5.186	25.2303	5.186	15.7662	5.186	21.8471	5.186	26.7457	5.186	33.5926	5.186	38.0052	5.186	37.0702	5.186	37.1279	5.186	37.4137	5.186	37.2367	5.186	37.9064	5.186	34.5188		5.186	226.815	5.186	226.534	5.186	224.519	5.186	233.221	5.186	240.225	5.186	224.242	5.186	218.702	5.186	192.536	5.186	200.904	5.186
5.198	44.3038	5.198	44.9629	5.198	41.9509	5.198	26.0005	5.198	16.624	5.198	22.538	5.198	27.3098	5.198	34.1603	5.198	38.5226	5.198	37.6134	5.198	37.6535	5.198	37.9774	5.198	37.897	5.198	38.6931	5.198	35.2875		5.198	211.89	5.198	211.553	5.198	209.478	5.198	218.022	5.198	224.924	5.198	210.071	5.198	204.431	5.198	179.52	5.198	187.662	5.198
5.211	44.9269	5.211	45.6084	5.211	42.6381	5.211	26.8036	5.211	17.5169	5.211	23.2681	5.211	27.9126	5.211	34.755	5.211	39.0622	5.211	38.1795	5.211	38.2003	5.211	38.5632	5.211	38.5793	5.211	39.4991	5.211	36.0831		5.211	198.724	5.211	198.344	5.211	196.211	5.211	204.606	5.211	211.403	5.211	197.557	5.211	191.821	5.211	168.017	5.211	175.959	5.211
5.223	45.5765	5.223	46.2813	5.223	43.3544	5.223	27.6406	5.223	18.4453	5.223	24.0382	5.223	28.5556	5.223	35.3774	5.223	39.6253	5.223	38.7697	5.223	38.7693	5.223	39.1721	5.223	39.2852	5.223	40.3257	5.223	36.9072		5.223	187.023	5.223	186.61	5.223	184.421	5.223	192.676	5.223	199.364	5.223	186.421	5.223	180.59	5.223	157.774	5.223	165.534	5.223
5.236	46.2534	5.236	46.9829	5.236	44.1014	5.236	28.5118	5.236	19.4095	5.236	24.8487	5.236	29.2397	5.236	36.0287	5.236	40.2128	5.236	39.3849	5.236	39.3618	5.236	39.8052	5.236	40.0157	5.236	41.1743	5.236	37.7613		5.236	176.555	5.236	176.117	5.236	173.873	5.236	181.995	5.236	188.571	5.236	176.444	5.236	170.52	5.236	148.592	5.236	156.186	5.236
5.248	46.9589	5.248	47.7144	5.248	44.8797	5.248	29.4183	5.248	20.4102	5.248	25.7003	5.248	29.9661	5.248	36.7097	5.248	40.8261	5.248	40.0262	5.248	39.9787	5.248	40.4638	5.248	40.7724	5.248	42.0463	5.248	38.6473		5.248	167.133	5.248	166.679	5.248	164.382	5.248	172.375	5.248	178.836	5.248	167.45	5.248	161.434	5.248	140.311	5.248	147.75	5.248
5.261	47.6948	5.261	48.4769	5.261	45.691	5.261	30.3611	5.261	21.4483	5.261	26.5933	5.261	30.7358	5.261	37.4216	5.261	41.4665	5.261	40.6949	5.261	40.6212	5.261	41.149	5.261	41.557	5.261	42.9431	5.261	39.5668		5.261	158.606	5.261	158.142	5.261	155.795	5.261	163.665	5.261	170.007	5.261	159.297	5.261	153.191	5.261	132.8	5.261	140.095	5.261
5.273	48.4616	5.273	49.272	5.273	46.5363	5.273	31.3411	5.273	22.5246	5.273	27.5288	5.273	31.5504	5.273	38.1654	5.273	42.1353	5.273	41.3921	5.273	41.2908	5.273	41.8625	5.273	42.3713	5.273	43.867	5.273	40.522		5.273	150.851	5.273	150.385	5.273	147.988	5.273	155.739	5.273	161.96	5.273	151.87	5.273	145.674	5.273	125.955	5.273	133.113	5.273
5.286	49.2616	5.286	50.101	5.286	47.417	5.286	32.3595	5.286	23.6402	5.286	28.5073	5.286	32.4104	5.286	38.9421	5.286	42.834	5.286	42.1193	5.286	41.9884	5.286	42.6054	5.286	43.2167	5.286	44.819	5.286	41.5144		5.286	143.77	5.286	143.305	5.286	140.86	5.286	148.496	5.286	154.593	5.286	145.073	5.286	138.79	5.286	119.69	5.286	126.718	5.286
5.298	50.0961	5.298	50.9652	5.298	48.3346	5.298	33.4173	5.298	24.796	5.298	29.5298	5.298	33.3175	5.298	39.7533	5.298	43.5642	5.298	42.8779	5.298	42.7159	5.298	43.3796	5.298	44.0952	5.298	45.8014	5.298	42.5466		5.298	137.275	5.298	136.819	5.298	134.327	5.298	141.849	5.298	147.821	5.298	138.826	5.298	132.457	5.298	113.932	5.298	120.833	5.298
5.311	50.9667	5.311	51.8667	5.311	49.2907	5.311	34.5162	5.311	25.9936	5.311	30.5972	5.311	34.2729	5.311	40.6001	5.311	44.3273	5.311	43.6694	5.311	43.4748	5.311	44.1866	5.311	45.0091	5.311	46.8162	5.311	43.6204		5.311	131.298	5.311	130.853	5.311	128.316	5.311	135.729	5.311	141.572	5.311	133.063	5.311	126.61	5.311	108.62	5.311	115.398	5.311
5.323	51.8751	5.323	52.8072	5.323	50.2871	5.323	35.6575	5.323	27.2344	5.323	31.7105	5.323	35.2779	5.323	41.484	5.323	45.1252	5.323	44.4954	5.323	44.2665	5.323	45.0282	5.323	45.9602	5.323	47.8654	5.323	44.7384		5.323	125.778	5.323	125.35	5.323	122.769	5.323	130.074	5.323	135.786	5.323	127.729	5.323	121.192	5.323	103.704	5.323	110.362	5.323
5.336	52.8237	5.336	53.7883	5.336	51.3255	5.336	36.8429	5.336	28.52	5.336	32.8711	5.336	36.334	5.336	42.4065	5.336	45.9598	5.336	45.3576	5.336	45.0929	5.336	45.9062	5.336	46.9507	5.336	48.9514	5.336	45.9029		5.336	120.665	5.336	120.257	5.336	117.634	5.336	124.832	5.336	130.411	5.336	122.774	5.336	116.155	5.336	99.1394	5.336	105.679	5.336
5.348	53.8143	5.348	54.8122	5.348	52.4081	5.348	38.0743	5.348	29.8521	5.348	34.0804	5.348	37.4428	5.348	43.3693	5.348	46.8328	5.348	46.258	5.348	45.9562	5.348	46.8229	5.348	47.9836	5.348	50.0765	5.348	47.1165		5.348	115.915	5.348	115.531	5.348	112.867	5.348	119.96	5.348	125.405	5.348	118.158	5.348	111.459	5.348	94.889	5.348	101.311	5.348
5.361	54.8489	5.361	55.8809	5.361	53.5367	5.361	39.3535	5.361	31.2327	5.361	35.34	5.361	38.606	5.361	44.374	5.361	47.7463	5.361	47.1983	5.361	46.8579	5.361	47.7803	5.361	49.0609	5.361	51.2432	5.361	48.3822		5.361	111.491	5.361	111.135	5.361	108.431	5.361	115.421	5.361	120.728	5.361	113.846	5.361	107.069	5.361	90.9214	5.361	97.2268	5.361
5.373	55.9302	5.373	56.9972	5.373	54.714	5.373	40.6827	5.373	32.6641	5.373	36.6512	5.373	39.8254	5.373	45.4226	5.373	48.7026	5.373	48.1809	5.373	47.8004	5.373	48.7807	5.373	50.1854	5.373	52.4545	5.373	49.7025		5.373	107.361	5.373	107.035	5.373	104.293	5.373	111.18	5.373	116.349	5.373	109.807	5.373	102.954	5.373	87.2086	5.373	93.3975	5.373
5.386	57.061	5.386	58.1634	5.386	55.9423	5.386	42.0646	5.386	34.1485	5.386	38.0164	5.386	41.1032	5.386	46.5174	5.386	49.7042	5.386	49.2082	5.386	48.7862	5.386	49.8268	5.386	51.3607	5.386	53.7136	5.386	51.0812		5.386	103.495	5.386	103.204	5.386	100.424	5.386	107.21	5.386	112.239	5.386	106.014	5.386	99.0864	5.386	83.7259	5.386	89.7983	5.386
5.398	58.2436	5.398	59.3821	5.398	57.2243	5.398	43.5013	5.398	35.6886	5.398	39.4374	5.398	42.4412	5.398	47.6603	5.398	50.7532	5.398	50.2824	5.398	49.8176	5.398	50.9211	5.398	52.5894	5.398	55.023	5.398	52.5211		5.398	99.8714	5.398	99.6158	5.398	96.8004	5.398	103.486	5.398	108.374	5.398	102.445	5.398	95.4451	5.398	80.4532	5.398	86.4086	5.398
5.411	59.4814	5.411	60.6567	5.411	58.5628	5.411	44.996	5.411	37.2871	5.411	40.917	5.411	43.8422	5.411	48.8539	5.411	51.8527	5.411	51.4063	5.411	50.8976	5.411	52.0669	5.411	53.875	5.411	56.3868	5.411	54.0263		5.411	96.466	5.411	96.2496	5.411	93.4	5.411	99.9848	5.411	104.731	5.411	99.0791	5.411	92.0089	5.411	77.3714	5.411	83.2091	5.411
5.423	60.7775	5.423	61.9901	5.423	59.9613	5.423	46.5517	5.423	38.9475	5.423	42.4574	5.423	45.3088	5.423	50.1009	5.423	53.0057	5.423	52.5828	5.423	52.0289	5.423	53.267	5.423	55.2214	5.423	57.8084	5.423	55.6005		5.423	93.2606	5.423	93.0859	5.423	90.2032	5.423	96.6883	5.423	101.291	5.423	95.8979	5.423	88.7601	5.423	74.4641	5.423	80.1832	5.423
5.436	62.1357	5.436	63.3861	5.436	61.423	5.436	48.1717	5.436	40.6728	5.436	44.0616	5.436	46.8438	5.436	51.4041	5.436	54.2153	5.436	53.8151	5.436	53.2149	5.436	54.5251	5.436	56.6326	5.436	59.2919	5.436	57.2479		5.436	90.2386	5.436	90.1075	5.436	87.1935	5.436	93.5791	5.436	98.0371	5.436	92.886	5.436	85.6828	5.436	71.7173	5.436	77.3168	5.436
5.448	63.5595	5.448	64.8483	5.448	62.9519	5.448	49.8598	5.448	42.4668	5.448	45.7329	5.448	48.4503	5.448	52.7668	5.448	55.4848	5.448	55.1068	5.448	54.459	5.448	55.8448	5.448	58.1128	5.448	60.8417	5.448	58.9733		5.448	87.3851	5.448	87.3	5.448	84.3556	5.448	90.6422	5.448	94.955	5.448	90.0292	5.448	82.7634	5.448	69.1181	5.448	74.5969	5.448
5.461	65.0536	5.461	66.3812	5.461	64.5524	5.461	51.6203	5.461	44.3336	5.461	47.4751	5.461	50.1324	5.461	54.1925	5.461	56.8182	5.461	56.4614	5.461	55.765	5.461	57.2301	5.461	59.6668	5.461	62.4625	5.461	60.7816		5.461	84.6861	5.461	84.649	5.461	81.676	5.461	87.8635	5.461	92.0304	5.461	87.3144	5.461	79.9888	5.461	66.6546	5.461	72.0115	5.461
5.473	66.6224	5.473	67.989	5.473	66.2288	5.473	53.4576	5.473	46.278	5.473	49.2919	5.473	51.8936	5.473	55.6849	5.473	58.2195	5.473	57.883	5.473	57.1371	5.473	58.6858	5.473	61.2999	5.473	64.1595	5.473	62.6783		5.473	82.1304	5.473	82.1432	5.473	79.1429	5.473	85.2315	5.473	89.2522	5.473	84.7313	5.473	77.3485	5.473	64.3173	5.473	69.5508	5.473
5.486	68.2711	5.486	69.6774	5.486	67.986	5.486	55.3767	5.486	48.3046	5.486	51.1876	5.486	53.7384	5.486	57.2483	5.486	59.6932	5.486	59.3763	5.486	58.5797	5.486	60.2164	5.486	63.0172	5.486	65.9381	5.486	64.6691		5.486	79.7071	5.486	79.7717	5.486	76.7453	5.486	82.7349	5.486	86.6091	5.486	82.2693	5.486	74.8324	5.486	62.0969	5.486	67.2057	5.486
5.498	70.0053	5.498	71.4515	5.498	69.8299	5.498	57.3832	5.498	50.4197	5.498	53.1677	5.498	55.6718	5.498	58.8876	5.498	61.2444	5.498	60.9463	5.498	60.0984	5.498	61.8275	5.498	64.8254	5.498	67.805	5.498	66.761		5.498	77.4064	5.498	77.5244	5.498	74.4734	5.498	80.3639	5.498	84.0912	5.498	79.9189	5.498	72.4311	5.498	59.9846	5.498	64.9674	5.498
5.511	71.831	5.511	73.3179	5.511	71.7662	5.511	59.483	5.511	52.6284	5.511	55.237	5.511	57.6989	5.511	60.6075	5.511	62.8782	5.511	62.5982	5.511	61.6978	5.511	63.5247	5.511	66.7309	5.511	69.7665	5.511	68.9608		5.511	75.2202	5.511	75.3931	5.511	72.3187	5.511	78.1101	5.511	81.6904	5.511	77.6726	5.511	70.1372	5.511	57.9738	5.511	62.829	5.511
5.524	73.7554	5.524	75.2829	5.524	73.8022	5.524	61.6833	5.524	54.938	5.524	57.402	5.524	59.8261	5.524	62.4139	5.524	64.6009	5.524	64.3383	5.524	63.3843	5.524	65.3147	5.524	68.7411	5.524	71.8302	5.524	71.2765		5.524	73.14	5.524	73.3694	5.524	70.2732	5.524	75.9651	5.524	79.3987	5.524	75.5226	5.524	67.943	5.524	56.0573	5.524	60.7836	5.524
5.536	75.7857	5.536	77.3547	5.536	75.9451	5.536	63.9914	5.536	57.3561	5.536	59.6697	5.536	62.0601	5.536	64.3135	5.536	66.4192	5.536	66.1732	5.536	65.1651	5.536	67.2049	5.536	70.8643	5.536	74.0046	5.536	73.7171		5.536	71.1592	5.536	71.4462	5.536	68.3295	5.536	73.9219	5.536	77.2088	5.536	73.4622	5.536	65.8419	5.536	54.2292	5.536	58.8253	5.536
5.549	77.9305	5.549	79.5409	5.549	78.2032	5.549	66.4155	5.549	59.8905	5.549	62.047	5.549	64.4082	5.549	66.3128	5.549	68.3401	5.549	68.1102	5.549	67.0471	5.549	69.2026	5.549	73.1095	5.549	76.2984	5.549	76.2917		5.549	69.2712	5.549	69.6173	5.549	66.4814	5.549	71.9738	5.549	75.1143	5.549	71.4854	5.549	63.8281	5.549	52.4841	5.549	56.9483	5.549
5.561	80.1992	5.561	81.8514	5.561	80.5859	5.561	68.9653	5.561	62.5513	5.561	64.5429	5.561	66.8791	5.561	68.42	5.561	70.3719	5.561	70.1578	5.561	69.0387	5.561	71.3171	5.561	75.4865	5.561	78.7219	5.561	79.0116		5.561	67.4704	5.561	67.8763	5.561	64.7229	5.561	70.1148	5.561	73.1095	5.561	69.5866	5.561	61.8962	5.561	50.8167	5.561	55.1479	5.561
5.574	82.6021	5.574	84.2968	5.574	83.1038	5.574	71.6508	5.574	65.3483	5.574	67.1669	5.574	69.4821	5.574	70.644	5.574	72.5241	5.574	72.3248	5.574	71.1489	5.574	73.558	5.574	78.0066	5.574	81.2863	5.574	81.8885		5.574	65.7512	5.574	66.2182	5.574	63.0485	5.574	68.3396	5.574	71.1889	5.574	67.7606	5.574	60.041	5.574	49.2228	5.574	53.4195	5.574
5.586	85.151	5.586	86.8886	5.586	85.7689	5.586	74.4845	5.586	68.2939	5.586	69.9301	5.586	72.2284	5.586	72.9948	5.586	74.8066	5.586	74.6224	5.586	73.3888	5.586	75.9368	5.586	80.6827	5.586	84.0046	5.586	84.9363		5.586	64.1087	5.586	64.6377	5.586	61.4531	5.586	66.6425	5.586	69.3475	5.586	66.0027	5.586	58.2582	5.586	47.6977	5.586	51.7587	5.586
5.599	87.859	5.599	89.6398	5.599	88.5934	5.599	77.4788	5.599	71.4006	5.599	72.8439	5.599	75.1295	5.599	75.4832	5.599	77.2309	5.599	77.0613	5.599	75.7691	5.599	78.4652	5.599	83.5281	5.599	86.8904	5.599	88.1696		5.599	62.5386	5.599	63.1301	5.599	59.9322	5.599	65.0198	5.599	67.581	5.599	64.3088	5.599	56.5435	5.599	46.238	5.599	50.1622	5.599
5.611	90.7412	5.611	92.5655	5.611	91.593	5.611	80.6492	5.611	74.6835	5.611	75.9226	5.611	78.1993	5.611	78.1222	5.611	79.8103	5.611	79.6551	5.611	78.3035	5.611	81.1577	5.611	86.5591	5.611	89.9598	5.611	91.6058		5.611	61.037	5.611	61.6917	5.611	58.4817	5.611	63.4667	5.611	65.8852	5.611	62.6746	5.611	54.893	5.611	44.8401	5.611	48.6262	5.611
5.624	93.8144	5.624	95.6833	5.624	94.7845	5.624	84.0127	5.624	78.16	5.624	79.182	5.624	81.4535	5.624	80.9262	5.624	82.5595	5.624	82.4192	5.624	81.0068	5.624	84.03	5.624	89.7935	5.624	93.2312	5.624	95.2643		5.624	59.5996	5.624	60.3181	5.624	57.0975	5.624	61.9795	5.624	64.2563	5.624	61.0968	5.624	53.3033	5.624	43.5006	5.624	47.1476	5.624
5.636	97.0972	5.636	99.0112	5.636	98.1868	5.636	87.5884	5.636	81.8491	5.636	82.6395	5.636	84.9099	5.636	83.9113	5.636	85.495	5.636	85.3696	5.636	83.8958	5.636	87.1	5.636	93.2514	5.636	96.7247	5.636	99.1668		5.636	58.2235	5.636	59.0063	5.636	55.7764	5.636	60.5544	5.636	62.6908	5.636	59.572	5.636	51.7711	5.636	42.2166	5.636	45.7235	5.636
5.649	100.613	5.649	102.572	5.649	101.822	5.649	91.3983	5.649	85.7727	5.649	86.3159	5.649	88.5887	5.649	87.0965	5.649	88.6361	5.649	88.5263	5.649	86.9898	5.649	90.3882	5.649	96.9561	5.649	100.464	5.649	103.338		5.649	56.9051	5.649	57.7525	5.649	54.5146	5.649	59.1882	5.649	61.1854	5.649	58.0969	5.649	50.2934	5.649	40.9855	5.649	44.3513	5.649
5.661	104.385	5.661	106.391	5.661	105.716	5.661	95.4684	5.661	89.9564	5.661	90.2347	5.661	92.514	5.661	90.5032	5.661	92.0052	5.661	91.9116	5.661	90.3111	5.661	93.9186	5.661	100.934	5.661	104.476	5.661	107.809		5.661	55.6417	5.661	56.5537	5.661	53.3094	5.661	57.8775	5.661	59.7372	5.661	56.6687	5.661	48.8675	5.661	39.8044	5.661	43.0283	5.661
5.674	108.443	5.674	110.497	5.674	109.897	5.674	99.8273	5.674	94.4293	5.674	94.4228	5.674	96.7121	5.674	94.1561	5.674	95.6273	5.674	95.5508	5.674	93.8849	5.674	97.7179	5.674	105.216	5.674	108.791	5.674	112.61		5.674	54.4308	5.674	55.4074	5.674	52.1579	5.674	56.6197	5.674	58.3433	5.674	55.2846	5.674	47.4908	5.674	38.6713	5.674	41.7524	5.674
5.686	112.822	5.686	114.924	5.686	114.399	5.686	104.509	5.686	99.2253	5.686	98.9118	5.686	101.215	5.686	98.0841	5.686	99.5317	5.686	99.474	5.686	97.7411	5.686	101.818	5.686	109.838	5.686	113.445	5.686	117.781		5.686	53.2692	5.686	54.3108	5.686	51.0572	5.686	55.4122	5.686	57.0011	5.686	53.9424	5.686	46.1607	5.686	37.5838	5.686	40.5216	5.686
5.699	117.559	5.699	119.712	5.699	119.263	5.699	109.555	5.699	104.385	5.699	103.739	5.699	106.06	5.699	102.321	5.699	103.754	5.699	103.716	5.699	101.915	5.699	106.255	5.699	114.84	5.699	118.48	5.699	123.367		5.699	52.1551	5.699	53.2611	5.699	50.0048	5.699	54.2523	5.699	55.7083	5.699	52.6395	5.699	44.8752	5.699	36.5398	5.699	39.3337	5.699
5.711	122.702	5.711	124.906	5.711	124.533	5.711	115.009	5.711	109.953	5.711	108.948	5.711	111.289	5.711	106.907	5.711	108.333	5.711	108.317	5.711	106.445	5.711	111.073	5.711	120.272	5.711	123.945	5.711	129.421		5.711	51.0863	5.711	52.2565	5.711	48.9989	5.711	53.1375	5.711	54.4627	5.711	51.3737	5.711	43.6321	5.711	35.5376	5.711	38.1871	5.711
5.724	128.304	5.724	130.562	5.724	130.265	5.724	120.927	5.724	115.986	5.724	114.588	5.724	116.954	5.724	111.887	5.724	113.317	5.724	113.327	5.724	111.381	5.724	116.322	5.724	126.19	5.724	129.897	5.724	136.004		5.724	50.0607	5.724	51.2947	5.724	48.0371	5.724	52.066	5.724	53.262	5.724	50.1431	5.724	42.4295	5.724	34.5752	5.724	37.08	5.724
5.736	134.431	5.736	136.745	5.736	136.524	5.736	127.377	5.736	122.549	5.736	120.723	5.736	123.117	5.736	117.319	5.736	118.763	5.736	118.801	5.736	116.779	5.736	122.064	5.736	132.664	5.736	136.407	5.736	143.193		5.736	49.0763	5.736	50.3734	5.736	47.1169	5.736	51.0352	5.736	52.104	5.736	48.9457	5.736	41.2653	5.736	33.6511	5.736	36.0109	5.736
5.749	141.16	5.749	143.532	5.749	143.387	5.749	134.434	5.749	129.72	5.749	127.423	5.749	129.849	5.749	123.267	5.749	124.739	5.749	124.809	5.749	122.708	5.749	128.369	5.749	139.773	5.749	143.555	5.749	151.074		5.749	48.1315	5.749	49.491	5.749	46.2368	5.749	50.0436	5.749	50.9875	5.749	47.7799	5.749	40.1381	5.749	32.7638	5.749	34.9784	5.749
5.761	148.585	5.761	151.019	5.761	150.951	5.761	142.195	5.761	137.595	5.761	134.779	5.761	137.241	5.761	129.814	5.761	131.327	5.761	131.434	5.761	129.25	5.761	135.328	5.761	147.618	5.761	151.442	5.761	159.756		5.761	47.2246	5.761	48.6458	5.761	45.3951	5.761	49.0893	5.761	49.9103	5.761	46.6438	5.761	39.0463	5.761	31.9117	5.761	33.9812	5.761
5.774	156.822	5.774	159.321	5.774	159.33	5.774	150.776	5.774	146.289	5.774	142.899	5.774	145.4	5.774	137.058	5.774	138.629	5.774	138.778	5.774	136.506	5.774	143.047	5.774	156.32	5.774	160.189	5.774	169.372		5.774	46.3539	5.774	47.8359	5.774	44.5898	5.774	48.1703	5.774	48.8703	5.774	45.5358	5.774	37.9879	5.774	31.0934	5.774	33.0179	5.774
5.786	166.01	5.786	168.58	5.786	168.667	5.786	160.321	5.786	155.947	5.786	151.916	5.786	154.46	5.786	145.12	5.786	146.768	5.786	146.966	5.786	144.601	5.786	151.657	5.786	166.026	5.786	169.947	5.786	180.081		5.786	45.5183	5.786	47.0599	5.786	43.8195	5.786	47.2852	5.786	47.8669	5.786	44.4545	5.786	36.9619	5.786	30.3078	5.786	32.0874	5.786
5.799	176.329	5.799	178.974	5.799	179.14	5.799	171.007	5.799	166.746	5.799	161.997	5.799	164.588	5.799	154.153	5.799	155.9	5.799	156.155	5.799	153.69	5.799	161.326	5.799	176.924	5.799	180.903	5.799	192.089		5.799	44.716	5.799	46.3161	5.799	43.0825	5.799	46.4324	5.799	46.8979	5.799	43.3987	5.799	35.9667	5.799	29.5537	5.799	31.1888	5.799
5.811	188.002	5.811	190.731	5.811	190.975	5.811	183.064	5.811	178.915	5.811	173.354	5.811	175.997	5.811	164.35	5.811	166.222	5.811	166.544	5.811	163.972	5.811	172.263	5.811	189.249	5.811	193.296	5.811	205.652		5.811	43.9461	5.811	45.6037	5.811	42.3775	5.811	45.6102	5.811	45.962	5.811	42.3665	5.811	35.0009	5.811	28.8295	5.811	30.3208	5.811
5.824	201.316	5.824	204.136	5.824	204.46	5.824	196.781	5.824	192.743	5.824	186.258	5.824	188.957	5.824	175.957	5.824	177.985	5.824	178.387	5.824	175.696	5.824	184.736	5.824	203.302	5.824	207.428	5.824	221.097		5.824	43.2068	5.824	44.9203	5.824	41.7029	5.824	44.8175	5.824	45.0579	5.824	41.3571	5.824	34.0633	5.824	28.1347	5.824	29.4827	5.824
5.836	216.647	5.836	219.57	5.836	219.974	5.836	212.539	5.836	208.611	5.836	201.064	5.836	203.824	5.836	189.298	5.836	191.519	5.836	192.016	5.836	189.196	5.836	199.097	5.836	219.479	5.836	223.699	5.836	238.858		5.836	42.498	5.836	44.2657	5.836	41.0578	5.836	44.0528	5.836	44.1843	5.836	40.3691	5.836	33.1527	5.836	27.4678	5.836	28.6733	5.836
5.849	234.496	5.849	237.535	5.849	238.022	5.849	230.845	5.849	227.027	5.849	218.245	5.849	221.072	5.849	204.804	5.849	207.264	5.849	207.877	5.849	204.911	5.849	215.813	5.849	238.307	5.849	242.641	5.849	259.507		5.849	41.8178	5.849	43.6381	5.849	40.4405	5.849	43.3151	5.849	43.34	5.849	39.4017	5.849	32.2682	5.849	26.8282	5.849	27.8923	5.849
5.861	255.543	5.861	258.716	5.861	259.286	5.861	252.386	5.861	248.677	5.861	238.442	5.861	241.343	5.861	223.058	5.861	225.816	5.861	226.568	5.861	223.437	5.861	235.52	5.861	260.499	5.861	264.97	5.861	283.822		5.861	41.1653	5.861	43.0367	5.861	39.8502	5.861	42.6027	5.861	42.5237	5.861	38.4535	5.861	31.4082	5.861	26.2146	5.861	27.1383	5.861
5.874	280.738	5.874	284.069	5.874	284.726	5.874	278.126	5.874	274.524	5.874	262.555	5.874	265.536	5.874	244.878	5.874	248.01	5.874	248.934	5.874	245.611	5.874	259.108	5.874	287.054	5.874	291.698	5.874	312.895		5.874	40.5397	5.874	42.4603	5.874	39.2854	5.874	41.915	5.874	41.7342	5.874	37.5237	5.874	30.5721	5.874	25.6266	5.874	26.4112	5.874
5.886	311.452	5.886	314.973	5.886	315.719	5.886	309.453	5.886	305.956	5.886	291.876	5.886	294.947	5.886	271.443	5.886	275.048	5.886	276.188	5.886	272.638	5.886	287.856	5.886	319.414	5.886	324.274	5.886	348.294		5.886	39.94	5.886	41.9076	5.886	38.7452	5.886	41.2503	5.886	40.9705	5.886	36.611	5.886	29.7586	5.886	25.0629	5.886	25.71	5.886
5.899	349.736	5.899	353.49	5.899	354.33	5.899	348.442	5.899	345.049	5.899	328.343	5.899	331.517	5.899	304.516	5.899	308.73	5.899	310.145	5.899	306.32	5.899	323.682	5.899	359.732	5.899	364.872	5.899	392.371		5.899	39.3654	5.899	41.3781	5.899	38.2286	5.899	40.6079	5.899	40.2317	5.899	35.7149	5.899	28.9668	5.899	24.5229	5.899	25.034	5.899
5.911	398.789	5.911	402.84	5.911	403.781	5.911	398.334	5.911	395.042	5.911	374.979	5.911	378.271	5.911	346.849	5.911	351.863	5.911	353.639	5.911	349.47	5.911	369.578	5.911	411.373	5.911	416.882	5.911	448.792		5.911	38.8148	5.911	40.8706	5.911	37.7344	5.911	39.9866	5.911	39.5162	5.911	34.8342	5.911	28.1956	5.911	24.0057	5.911	24.3827	5.911
5.924	463.929	5.924	468.37	5.924	469.422	5.924	464.51	5.924	461.316	5.924	436.806	5.924	440.238	5.924	403.014	5.924	409.115	5.924	411.378	5.924	406.762	5.924	430.513	5.924	479.922	5.924	485.937	5.924	523.649		5.924	38.2876	5.924	40.3842	5.924	37.2621	5.924	39.3856	5.924	38.8238	5.924	33.9685	5.924	27.4445	5.924	23.5109	5.924	23.7556	5.924
5.936	554.661	5.936	559.644	5.936	560.822	5.936	556.597	5.936	553.496	5.936	522.802	5.936	526.41	5.936	481.184	5.936	488.826	5.936	491.78	5.936	486.551	5.936	515.373	5.936	575.37	5.936	582.108	5.936	627.835		5.936	37.7829	5.936	39.918	5.936	36.8103	5.936	38.8038	5.936	38.1526	5.936	33.1163	5.936	26.7119	5.936	23.0372	5.936	23.1521	5.936
5.949	689.782	5.949	695.57	5.949	696.903	5.949	693.626	5.949	690.61	5.949	650.723	5.949	654.568	5.949	597.525	5.949	607.493	5.949	611.488	5.949	605.36	5.949	641.731	5.949	717.471	5.949	725.311	5.949	782.891		5.949	37.3004	5.949	39.4715	5.949	36.3783	5.949	38.2406	5.949	37.5025	5.949	32.2779	5.949	25.9978	5.949	22.5845	5.949	22.5718	5.949
5.961	912.537	5.961	919.65	5.961	921.195	5.961	919.383	5.961	916.435	5.961	861.417	5.961	865.616	5.961	789.223	5.961	803.067	5.961	808.797	5.961	801.202	5.961	850.009	5.961	951.671	5.961	961.361	5.961	1038.37		5.961	36.8389	5.961	39.0435	5.961	35.9654	5.961	37.6947	5.961	36.8722	5.961	31.4519	5.961	25.3011	5.961	22.1522	5.961	22.0145	5.961
5.974	1349.35	5.974	1359.06	5.974	1360.96	5.974	1361.88	5.974	1358.96	5.974	1274.31	5.974	1279.14	5.974	1165	5.974	1186.5	5.974	1195.66	5.974	1185.21	5.974	1258.39	5.974	1410.83	5.974	1424.21	5.974	1539.16		5.974	36.3978	5.974	38.6336	5.974	35.5704	5.974	37.1652	5.974	36.2606	5.974	30.6373	5.974	24.6202	5.974	21.7386	5.974	21.4788	5.974
5.986	2594.6	5.986	2611.72	5.986	2614.49	5.986	2622.9	5.986	2619.88	5.986	2450.83	5.986	2457.36	5.986	2235.96	5.986	2279.39	5.986	2298.37	5.986	2279.84	5.986	2422.49	5.986	2719.58	5.986	2743.56	5.986	2966.35		5.986	35.9763	5.986	38.2406	5.986	35.1927	5.986	36.6519	5.986	35.6676	5.986	29.8348	5.986	23.9562	5.986	21.3455	5.986	20.9666	5.986
[truncated: 41 more columns]

## Sheet: Fig2
SOURCE DATA belonging to Figure 2
Figure 2B
layer occupancies as function of potential
Open symbols are taken from ref. 9. Numerical values can be obtained from the SI of that publication: https://doi.org/10.1016/j.electacta.2022.139881
E/ V	Ptbase		Ptsur		PtPE1		PtPE2		PtOx
	value / ML	error	value / ML	error	value / ML	error	value / ML	error	value / ML
0.65	1	0	0.95	0.01	0	0.01	0	0	0.05
0.95	1	0	0.95	0.01	0	0.01	0	0	0.05
1.05	1	0	0.92	0.01	0	0.01	0	0	0.08
1.15	1	0	0.81	0.01	0.03	0.01	0	0	0.15
1.25	1	0	0.62	0.01	0.15	0.01	0	0	0.23
1.35	1	0	0.49	0.01	0.18	0.01	0	0	0.33
1.45	1	0	0.26	0.01	0.13	0.01	0.05	0.01	0.57
1.55	1	0	0.09	0.01	0.18	0.02	0.07	0.01	0.66
1.65	1	0	0	0.01	0.22	0.02	0.1	0.01	0.68
1.74	1	0	0	0	0.12	0.02	0.15	0.01	0.73
1.83	1	0	0	0	0	0	0.18	0.01	0.82
1.91	1	0	0	0	0	0	0.21	0.01	0.79
1.98	1	0	0	0	0	0	0.23	0.01	0.77
2.04	0.95	0.02	0	0	0	0	0.21	0.03	0.84
2.09	0.91	0.02	0	0	0	0	0.21	0.01	0.89
Figure 2C
z-positions of the different layers as function of potential
E/ V	Ptbase		Ptsur		PtPE1		PtPE2
	value / Å	error	value / Å	error	value / Å	error	value / Å	error
0.65	-0.001	0.001	2.277	0.002
0.95	0.002	0.001	2.278	0.002
1.05	0.003	0.001	2.281	0.002
1.15	0.008	0.001	2.256	0.002	4.46	0.04
1.25	0.009	0.001	2.239	0.002	4.54	0.01
1.35	0.014	0.002	2.248	0.002	4.54	0.01
1.45	0.021	0.003	2.275	0.006	4.55	0.01	3.29	0.02
1.55	0.03	0.004	2.25	0.03	4.8	0.03	3.33	0.03
1.65	0.026	0.001			4.67	0.02	3.26	0.02
1.74	0.019	0.001			4.87	0.03	3.23	0.02
1.83	0.013	0.001					3.26	0.01
1.91	0.008	0.001					3.24	0.01
1.98	-0.002	0.002					3.21	0.01
2.04	-0.003	0.001					3.18	0.01
2.09	0.001	0.001					3.26	0.02
Figure 2D
RMS displacements of the different layers as function of potential
E/ V	Ptbase		Ptsur		PtPE1		PtPE2
	value / Å	error	value / Å	error	value / Å	error	value / Å	error
0.65	0.08	0.02	0.1	0.02
0.95	0.08	0.02	0.1	0.02
1.05	0.08	0.02	0.1	0.02
1.15	0.09	0.02	0.12	0.03	0.04	0.1
1.25	0.1	0.02	0.08	0.03	0.22	0.06
1.35	0.08	0.02	0.12	0.03	0.16	0.06
1.45	0.1	0.03	0.04	0.05	0.18	0.05	0.04	0.05
1.55	0.11	0.03	0.04	0.1	0.31	0.1	0.06	0.09
1.65	0.14	0.02			0.33	0.1	0.15	0.08
1.74	0.13	0.02			0.36	0.1	0.16	0.08
1.83	0.13	0.02					0.22	0.07
1.91	0.14	0.02					0.23	0.07
1.98	0.16	0.03					0.23	0.06
2.04	0.19	0.04					0.3	0.08
2.09	0.17	0.04					0.27	0.08

## Sheet: Fig3
SOURCE DATA belonging to Figure 3
Figure 3A																			Figure 3B																			Figure 3B inset
XRR data as function of potential (fits below)																			fitted electron density as function of potential																			oxide thickness as function of potential
pristine		1.5V		1.6V		1.7V		1.8V		1.89V		1.98V		2.06V		2.11V			pristine		1.5V		1.6V		1.7V		1.8V		1.89V		1.98V		2.06V		2.11V			SXRD		XRR		Cred
2-theta / degrees	Intensity / *q^4	2-theta / degrees	Intensity / *q^4	2-theta / degrees	Intensity / *q^4	2-theta / degrees	Intensity / *q^4	2-theta / degrees	Intensity / *q^4	2-theta / degrees	Intensity / *q^4	2-theta / degrees	Intensity / *q^4	2-theta / degrees	Intensity / *q^4	2-theta / degrees	Intensity / *q^4		height	density / eA^3	height	density / eA^3	height	density / eA^3	height	density / eA^3	height	density / eA^3	height	density / eA^3	height	density / eA^3	height	density / eA^3	height	density / eA^3		potential	thickness	potential	thickness	potential	thickness
0.27	0.414459	0.26	0.335087	0.26	0.318796	0.26	0.358142	0.26	0.445288	0.26	0.314356	0.26	0.273877	0.26	0.352907	0.26	0.320504		15.0004	0.0612157	14.9639	0.0018013	15.0118	0.147403	14.9957	0.239728	15.0246	0.00022013	15.0069	6.19283e-05	14.9972	3.55448e-06	15.0336	0	15.0036	0.0135584		0.95	0.255391	0.8	0	0.9	0.464387
0.3	0.704649	0.304	0.728118	0.304	0.697523	0.304	0.775735	0.304	0.95778	0.304	0.683235	0.304	0.594146	0.304	0.76597	0.304	0.700564		14.9367	0.0632317	14.902	0.00190738	14.94	0.150468	14.9177	0.241667	14.9595	0.000242377	14.9443	6.76154e-05	14.9317	4.21643e-06	14.968	0	14.9325	0.0143625		1.05	0.371392	1.49999	3.59447	1	1.26162
0.33	1.15692	0.347	1.42172	0.347	1.37398	0.347	1.50733	0.347	1.84759	0.347	1.33736	0.347	1.16891	0.347	1.49631	0.347	1.37376		14.8729	0.0652882	14.8402	0.00201896	14.8683	0.153542	14.8398	0.243587	14.8945	0.00026668	14.8817	7.37875e-05	14.8662	4.99459e-06	14.9024	0	14.8615	0.0152047		1.15	0.886471	1.59984	4.33132	1.1	1.93784
0.36	1.80276	0.391	2.61498	0.391	2.53102	0.391	2.76262	0.391	3.31151	0.391	2.44585	0.391	2.16305	0.391	2.74653	0.391	2.51277		14.8092	0.0673849	14.7783	0.00213629	14.7966	0.156624	14.7618	0.245487	14.8295	0.000293209	14.8191	8.04823e-05	14.8007	5.90803e-06	14.8367	0	14.7904	0.0160862		1.25	1.84502	1.6994	5.26877	1.2	2.61406
0.39	2.70299	0.434	4.43956	0.434	4.3298	0.434	4.69222	0.434	5.59364	0.434	4.1558	0.434	3.70072	0.434	4.70192	0.434	4.26457		14.7454	0.0695216	14.7164	0.00225962	14.7248	0.159711	14.6838	0.247368	14.7645	0.000322146	14.7565	8.77403e-05	14.7353	6.97869e-06	14.7711	0	14.7193	0.0170082		1.35	2.43744	1.79816	5.93189	1.3	3.10864
0.42	3.94041	0.477	7.21912	0.477	7.04949	0.477	7.57356	0.477	8.95859	0.477	6.69497	0.477	6.03423	0.477	7.62854	0.477	6.86551		14.6817	0.0716978	14.6545	0.00238919	14.6531	0.162804	14.6058	0.249228	14.6994	0.000353684	14.6939	9.56046e-05	14.6698	8.23178e-06	14.7055	0	14.6483	0.0179718		1.45	3.55161	1.8946	6.20751	1.4	3.70404
0.45	5.60155	0.521	11.2563	0.521	11.0452	0.521	11.7981	0.521	13.8708	0.521	10.404	0.521	9.48152	0.521	11.932	0.521	10.6302		14.6179	0.0739132	14.5926	0.00252528	14.5813	0.165899	14.5278	0.251068	14.6344	0.000388031	14.6313	0.000104121	14.6043	9.69623e-06	14.6399	0	14.5772	0.0189781		1.55	4.34203	1.982	7.06896	1.5	4.45099
0.48	7.72311	0.564	16.7468	0.564	16.4635	0.564	17.5839	0.564	20.4273	0.564	15.3728	0.564	14.2334	0.564	17.7725	0.564	15.6824		14.5542	0.0761674	14.5307	0.00266815	14.5096	0.168995	14.4498	0.252888	14.5694	0.000425409	14.5687	0.00011334	14.5388	1.14052e-05	14.5742	0	14.5062	0.0200283		1.65	4.77367	2.0632	7.51659	1.6	5.21795
0.51	10.5217	0.608	24.2842	0.608	23.9474	0.608	25.5298	0.608	29.5254	0.608	22.193	0.608	20.788	0.608	25.8244	0.608	22.5754		14.4904	0.0784599	14.4688	0.00281808	14.4378	0.172091	14.3718	0.254686	14.5043	0.000466053	14.5061	0.000123312	14.4733	1.33965e-05	14.5086	0	14.4351	0.0211235		1.74	4.77367	2.1052	8.1	1.7	5.91445
0.54	13.8844	0.651	33.9488	0.651	33.5787	0.651	35.6954	0.651	41.0541	0.651	30.9581	0.651	29.3257	0.651	36.2761	0.651	31.3223		14.4267	0.0807901	14.4069	0.00297535	14.3661	0.175184	14.2938	0.256463	14.4393	0.000510215	14.4435	0.000134095	14.4079	1.57134e-05	14.443	6.77594e-10	14.364	0.0222649		1.83	4.77367			1.8	6.63104
0.57	18.2993	0.694	46.4079	0.694	45.9177	0.694	49.2307	0.694	55.8385	0.694	42.2162	0.694	40.2652	0.694	49.6935	0.694	42.5125		14.3629	0.0831576	14.345	0.00314027	14.2944	0.178274	14.2158	0.258218	14.3743	0.000558163	14.3809	0.000145747	14.3424	1.84051e-05	14.3774	8.08759e-10	14.293	0.0234534		1.91	4.77367
0.6	23.3546	0.738	62.5651	0.738	61.8733	0.738	65.4009	0.738	74.768	0.738	56.5388	0.738	54.5283	0.738	66.9032	0.738	56.8926		14.2992	0.0855616	14.2832	0.00331313	14.2226	0.181358	14.1378	0.259952	14.3092	0.000610181	14.3183	0.000158332	14.2769	2.15278e-05	14.3118	9.64575e-10	14.2219	0.0246902		1.98	4.77367
0.63	29.7012	0.781	82.1083	0.781	81.1028	0.781	85.9127	0.781	97.315	0.781	74.1445	0.781	71.8964	0.781	87.7927	0.781	74.2822		14.2354	0.0880015	14.2213	0.00349424	14.1509	0.184435	14.0598	0.261663	14.2442	0.000666571	14.2557	0.000171917	14.2114	2.51451e-05	14.2461	1.14953e-09	14.1509	0.0259763		2.04	5.01235
0.66	37.3446	0.825	106.3	0.825	105.19	0.825	111.449	0.825	126.435	0.825	95.7193	0.825	92.9826	0.825	113.566	0.825	95.9172		14.1717	0.0904766	14.1594	0.00368392	14.0791	0.187504	13.9818	0.263353	14.1792	0.000727653	14.1931	0.000186574	14.1459	2.93291e-05	14.1805	1.36889e-09	14.0798	0.0273126		2.09	5.21667
0.69	46.2205	0.868	134.481	0.868	133.62	0.868	141.3	0.868	159.718	0.868	121.062	0.868	117.294	0.868	143.675	0.868	121.099		14.1079	0.0929862	14.0975	0.00388249	14.0074	0.190562	13.9039	0.26502	14.1142	0.000793767	14.1305	0.00020238	14.0804	3.41615e-05	14.1149	1.62886e-09	14.0087	0.0287001
0.72	56.5977	0.911	168.448	0.911	167.03	0.911	175.655	0.911	197.755	0.911	149.869	0.911	144.992	0.911	178.702	0.911	150.894		14.0442	0.0955293	14.0356	0.0040903	13.9356	0.193608	13.8259	0.266664	14.0491	0.000865273	14.0679	0.000219414	14.015	3.97345e-05	14.0493	1.93673e-09	13.9377	0.0301399
0.75	68.5888	0.955	208.187	0.955	205.512	0.955	215.193	0.955	243.474	0.955	184.428	0.955	176.684	0.955	218.618	0.955	185.198		13.9804	0.0981053	13.9737	0.00430768	13.8639	0.19664	13.7479	0.268286	13.9841	0.000942551	14.0053	0.000237764	13.9495	4.61522e-05	13.9837	2.30101e-09	13.8666	0.0316326
0.78	82.779	0.998	249.188	0.998	246.309	0.998	256.268	0.998	291.196	0.998	220.08	0.998	208.897	0.998	260.46	0.998	221.476		13.9167	0.100713	13.9118	0.00453498	13.7922	0.199658	13.6699	0.269884	13.9191	0.001026	13.9427	0.000257519	13.884	5.35319e-05	13.918	2.73171e-09	13.7955	0.0331792
0.81	98.8414	1.042	290.181	1.042	287.532	1.042	297.391	1.042	335.186	1.042	255.993	1.042	240.3	1.042	302.2	1.042	257.905		13.8529	0.103352	13.8499	0.00477256	13.7204	0.202659	13.5919	0.27146	13.854	0.00111605	13.8801	0.000278776	13.8185	6.2005e-05	13.8524	3.24055e-09	13.7245	0.0347804
0.84	116.695	1.085	321.311	1.085	319.451	1.085	328.65	1.085	371.652	1.085	282.581	1.085	265.102	1.085	334.633	1.085	286.304		13.7892	0.106021	13.788	0.00502079	13.6487	0.205642	13.5139	0.273012	13.789	0.00121314	13.8176	0.000301637	13.753	7.17194e-05	13.7868	3.84122e-09	13.6534	0.036437
0.87	137.409	1.128	335.946	1.128	333.952	1.128	342.959	1.128	387.778	1.128	294.837	1.128	277.097	1.128	349.632	1.128	298.837		13.7254	0.108718	13.7261	0.00528004	13.5769	0.208606	13.4359	0.274541	13.724	0.00131775	13.755	0.00032621	13.6876	8.28404e-05	13.7212	4.54975e-09	13.5824	0.0381497
0.9	159.44	1.172	331.513	1.172	327.048	1.172	336.226	1.172	393.757	1.172	287.226	1.172	272.78	1.172	341.972	1.172	290.479		13.6617	0.111444	13.6643	0.00555068	13.5052	0.211548	13.3579	0.276047	13.659	0.00143036	13.6924	0.000352608	13.6221	9.5553e-05	13.6555	5.38483e-09	13.5113	0.039919
0.93	183.623	1.215	306.607	1.215	300.228	1.215	307.564	1.215	355.138	1.215	260.547	1.215	251.828	1.215	310.803	1.215	261.497		13.5979	0.114196	13.6024	0.00583311	13.4334	0.214468	13.2799	0.277529	13.5939	0.00155151	13.6298	0.000380953	13.5566	0.000110064	13.5899	6.36831e-09	13.4402	0.0417455
0.96	208.989	1.259	279.298	1.259	261.682	1.259	269.487	1.259	289.42	1.259	222.273	1.259	221.139	1.259	267.101	1.259	221.909		13.5342	0.116974	13.5405	0.00612773	13.3617	0.217365	13.2019	0.278988	13.5289	0.00168172	13.5672	0.000411372	13.4911	0.000126602	13.5243	7.52565e-09	13.3692	0.0436297
0.99	234.798	1.302	245.317	1.302	224.067	1.302	229.858	1.302	242.855	1.302	185.907	1.302	189.817	1.302	225.01	1.302	184.758		13.4704	0.119777	13.4786	0.00643494	13.29	0.220236	13.1239	0.280423	13.4639	0.00182159	13.5046	0.000443999	13.4256	0.000145424	13.4587	8.8865e-09	13.2981	0.0455721
1.02	259.588	1.345	214.326	1.345	192.737	1.345	195.272	1.345	203.221	1.345	157.864	1.345	162.344	1.345	191.1	1.345	155.449		13.4067	0.122603	13.4167	0.00675514	13.2182	0.223081	13.0459	0.281835	13.3988	0.0019717	13.442	0.000478975	13.3601	0.000166814	13.3931	1.04854e-08	13.227	0.0475729
1.05	279.7	1.389	188.646	1.389	170.23	1.389	170.008	1.389	173.987	1.389	138.306	1.389	141.531	1.389	166.182	1.389	134.288		13.3429	0.12545	13.3548	0.00708875	13.1465	0.225898	12.968	0.283223	13.3338	0.00213268	13.3794	0.000516449	13.2947	0.000191085	13.3274	1.23625e-08	13.156	0.0496324
1.08	295.019	1.432	167.955	1.432	153.822	1.432	152.316	1.432	154.373	1.432	124.29	1.432	126.244	1.432	148.428	1.432	119.794		13.2792	0.128319	13.2929	0.0074362	13.0747	0.228686	12.89	0.284587	13.2688	0.00230519	13.3168	0.000556579	13.2292	0.000218585	13.2618	1.45645e-08	13.0849	0.0517508
1.11	300.961	1.476	156.646	1.476	137.623	1.476	139.008	1.476	140.069	1.476	114.305	1.476	115.086	1.476	135.032	1.476	108.882		13.2154	0.131207	13.231	0.00779791	13.003	0.231444	12.812	0.285928	13.2037	0.00248991	13.2542	0.00059953	13.1637	0.000249698	13.1962	1.7262e-08	13.0139	0.0539283
1.14	298.57	1.519	147.552	1.519	127.682	1.519	130.572	1.519	128.977	1.519	105.797	1.519	106.773	1.519	125.222	1.519	100.916		13.1517	0.134113	13.1691	0.00817432	12.9312	0.234171	12.734	0.287245	13.1387	0.00268755	13.1916	0.000645475	13.0982	0.000284849	13.1306	2.03614e-08	12.9428	0.0561648
1.17	286.351	1.562	141.777	1.562	122.191	1.562	120.88	1.562	120.392	1.562	98.8828	1.562	100.57	1.562	117.278	1.562	94.1112		13.0879	0.137036	13.1072	0.00856587	12.8595	0.236866	12.656	0.288539	13.0737	0.00289885	13.129	0.000694597	13.0327	0.000324499	13.065	2.40237e-08	12.8717	0.0584603
1.2	267.257	1.606	135.92	1.606	120.182	1.606	114.514	1.606	114.13	1.606	93.536	1.606	95.8737	1.606	111.193	1.606	88.4237		13.0242	0.139974	13.0454	0.008973	12.7878	0.239527	12.578	0.28981	13.0087	0.00312459	13.0664	0.000747088	12.9673	0.000369162	12.9993	2.83623e-08	12.8007	0.0608147
1.23	245.333	1.649	130.997	1.649	114.596	1.649	109.835	1.649	109.152	1.649	88.9321	1.649	91.1666	1.649	105.569	1.649	83.5812		12.9604	0.142926	12.9835	0.00939618	12.716	0.242155	12.5	0.291057	12.9436	0.00336556	13.0038	0.000803148	12.9018	0.000419395	12.9337	3.35205e-08	12.7296	0.0632277
1.26	219.957	1.693	127.795	1.693	110.191	1.693	105.777	1.693	104.345	1.693	84.838	1.693	87.1589	1.693	101.25	1.693	79.3558		12.8967	0.145891	12.9216	0.00983584	12.6443	0.244747	12.422	0.29228	12.8786	0.00362259	12.9412	0.000862988	12.8363	0.000475811	12.8681	3.96825e-08	12.6586	0.0656989
1.29	196.693	1.736	124.263	1.736	106.293	1.736	103.578	1.736	99.5659	1.736	81.3126	1.736	84.1731	1.736	97.0746	1.736	75.8448		12.8329	0.148866	12.8597	0.0102925	12.5725	0.247302	12.344	0.293481	12.8136	0.00389654	12.8786	0.00092683	12.7708	0.000539077	12.8025	4.70896e-08	12.5875	0.0682281
1.32	179.058	1.779	121.379	1.779	99.8687	1.779	98.7585	1.779	96.6171	1.779	78.5614	1.779	80.515	1.779	93.4358	1.779	72.6901		12.7692	0.151851	12.7978	0.0107665	12.5008	0.249821	12.266	0.294658	12.7485	0.00418831	12.816	0.000994903	12.7053	0.000609921	12.7368	5.60632e-08	12.5164	0.0708146
1.35	165.892	1.823	118.954	1.823	96.7899	1.823	97.169	1.823	93.7686	1.823	76.1275	1.823	78.2431	1.823	90.2544	1.823	69.898		12.7054	0.154845	12.7359	0.0112584	12.429	0.252302	12.188	0.295812	12.6835	0.00449881	12.7534	0.00106745	12.6399	0.000689134	12.6712	6.70385e-08	12.4454	0.0734579
1.38	151.681	1.866	116.485	1.866	94.379	1.866	94.6337	1.866	90.8757	1.866	74.2098	1.866	75.7466	1.866	87.6363	1.866	67.3933		12.6417	0.157845	12.674	0.0117687	12.3573	0.254745	12.1101	0.296943	12.6185	0.00482899	12.6908	0.00114472	12.5744	0.000777573	12.6056	8.06137e-08	12.3743	0.0761572
1.41	141.44	1.91	114.601	1.91	92.0116	1.91	92.3615	1.91	88.4379	1.91	71.9565	1.91	73.5945	1.91	84.9514	1.91	64.7172		12.5779	0.16085	12.6121	0.0122978	12.2856	0.257148	12.0321	0.298052	12.5534	0.00517983	12.6282	0.00122699	12.5089	0.000876167	12.54	9.76205e-08	12.3032	0.0789118
1.44	133.884	1.953	113.187	1.953	90.1707	1.953	90.3126	1.953	86.7034	1.953	70.2278	1.953	71.8368	1.953	82.3626	1.953	62.689		12.5142	0.163858	12.5502	0.0128462	12.2138	0.259511	11.9541	0.299138	12.4884	0.00555233	12.5656	0.00131452	12.4434	0.000985922	12.4744	1.19226e-07	12.2322	0.0817207
1.47	127.941	1.996	112.367	1.996	88.7131	1.996	88.7465	1.996	84.5232	1.996	68.6662	1.996	70.2224	1.996	80.2775	1.996	60.3292		12.4504	0.166869	12.4883	0.0134144	12.1421	0.261835	11.8761	0.300201	12.4234	0.00594753	12.503	0.0014076	12.3779	0.00110792	12.4087	1.4708e-07	12.1611	0.084583
1.5	123.252	2.04	110.107	2.04	87.258	2.04	87.1068	2.04	83.0789	2.04	67.1255	2.04	68.1281	2.04	77.1866	2.04	58.336		12.3867	0.169881	12.4265	0.0140028	12.0703	0.264117	11.7981	0.301243	12.3584	0.00636648	12.4404	0.00150653	12.3124	0.00124333	12.3431	1.83521e-07	12.0901	0.0874977
1.53	117.901	2.083	110.081	2.083	86.4993	2.083	85.8149	2.083	81.6801	2.083	66.6717	2.083	66.9274	2.083	75.7566	2.083	56.5297		12.3229	0.172891	12.3646	0.014612	11.9986	0.266358	11.7201	0.302262	12.2933	0.00681027	12.3778	0.00161163	12.247	0.0013934	12.2775	2.31875e-07	12.019	0.0904634
1.56	113.023	2.127	108.428	2.127	86.305	2.127	84.8552	2.127	80.3294	2.127	66.1104	2.127	65.6522	2.127	73.5494	2.127	55.1782		12.2592	0.175899	12.3027	0.0152424	11.9269	0.268556	11.6421	0.303259	12.2283	0.00728002	12.3152	0.00172322	12.1815	0.00155947	12.2119	2.96869e-07	11.9479	0.0934791
1.59	110.952	2.17	106.709	2.17	86.0069	2.17	84.0822	2.17	79.6346	2.17	65.1847	2.17	63.8948	2.17	71.714	2.17	53.4683		12.1954	0.178903	12.2408	0.0158945	11.8551	0.270713	11.5641	0.304234	12.1633	0.00777685	12.2526	0.00184163	12.116	0.00174299	12.1463	3.85214e-07	11.8769	0.0965432
1.62	106.62	2.213	106.036	2.213	84.9199	2.213	82.92	2.213	78.4923	2.213	64.5473	2.213	62.7796	2.213	70.196	2.213	51.6792		12.1317	0.181902	12.1789	0.0165687	11.7834	0.272828	11.4861	0.305188	12.0982	0.00830193	12.19	0.00196722	12.0505	0.00194548	12.0806	5.06414e-07	11.8058	0.0996544
1.65	104.271	2.257	104.826	2.257	84.6642	2.257	82.3299	2.257	77.285	2.257	63.2288	2.257	61.0291	2.257	68.1991	2.257	50.1719		12.0679	0.184893	12.117	0.0172656	11.7116	0.274899	11.4081	0.30612	12.0332	0.00885644	12.1274	0.00210035	11.985	0.00216858	12.015	6.73874e-07	11.7348	0.102811
1.68	101.886	2.3	103.985	2.3	83.4183	2.3	81.4664	2.3	77.2164	2.3	62.556	2.3	59.6091	2.3	66.2917	2.3	48.576		12.0042	0.187876	12.0551	0.0179857	11.6399	0.276928	11.3301	0.307031	11.9682	0.00944157	12.0648	0.0022414	11.9196	0.00241402	11.9494	9.06431e-07	11.6637	0.106012
1.71	99.2488	2.344	102.721	2.344	83.406	2.344	80.9238	2.344	76.9506	2.344	62.1829	2.344	58.8506	2.344	64.7728	2.344	47.0867		11.9404	0.190849	11.9932	0.0187293	11.5681	0.278913	11.2521	0.307921	11.9031	0.0100585	12.0022	0.00239075	11.8541	0.00268364	11.8838	1.23041e-06	11.5926	0.109254
1.74	96.9001	2.387	101.961	2.387	82.0127	2.387	81.0967	2.387	77.7898	2.387	61.5635	2.387	57.2839	2.387	63.0152	2.387	45.7563		11.8767	0.193811	11.9313	0.0194969	11.4964	0.280855	11.1742	0.308791	11.8381	0.0107086	11.9397	0.00254882	11.7886	0.00297939	11.8181	1.68241e-06	11.5216	0.112538
1.77	94.1863	2.43	101.824	2.43	82.366	2.43	80.5418	2.43	77.6981	2.43	60.5679	2.43	56.0817	2.43	61.7235	2.43	44.5333		11.8129	0.19676	11.8695	0.0202891	11.4247	0.282754	11.0962	0.30964	11.7731	0.0113929	11.8771	0.00271601	11.7231	0.00330333	11.7525	2.31301e-06	11.4505	0.115859
1.8	92.9356	2.474	100.786	2.474	81.0992	2.474	80.2039	2.474	78.0565	2.474	60.1969	2.474	55.1106	2.474	59.6795	2.474	43.3433		11.7492	0.199694	11.8076	0.0211062	11.3529	0.284609	11.0182	0.310469	11.7081	0.0121129	11.8145	0.00289277	11.6576	0.00365761	11.6869	3.19169e-06	11.3794	0.119218
1.83	91.5965	2.517	100.45	2.517	80.349	2.517	80.2007	2.517	77.1809	2.517	60.0707	2.517	53.8116	2.517	58.2614	2.517	41.8951		11.6854	0.202613	11.7457	0.0219488	11.2812	0.286421	10.9402	0.311278	11.643	0.0128696	11.7519	0.00307954	11.5921	0.00404451	11.6213	4.41328e-06	11.3084	0.122611
1.86	91.2893	2.561	99.6579	2.561	79.9041	2.561	79.7164	2.561	77.0618	2.561	59.437	2.561	52.4029	2.561	57.1059	2.561	40.9133		11.6217	0.205515	11.6838	0.0228172	11.2094	0.28819	10.8622	0.312067	11.578	0.0136645	11.6893	0.00327679	11.5267	0.0044664	11.5557	6.10634e-06	11.2373	0.126036
1.89	89.3683	2.604	99.6924	2.604	78.7967	2.604	80.2048	2.604	78.6681	2.604	59.2465	2.604	51.3304	2.604	55.5322	2.604	39.2809		11.558	0.208398	11.6219	0.0237119	11.1377	0.289915	10.7842	0.312837	11.513	0.0144988	11.6267	0.00348498	11.4612	0.00492579	11.49	8.44403e-06	11.1663	0.129492
1.92	89.966	2.647	99.0009	2.647	78.6931	2.647	79.9483	2.647	80.8795	2.647	59.0079	2.647	50.726	2.647	53.7063	2.647	38.4115		11.4942	0.211262	11.56	0.0246334	11.0659	0.291598	10.7062	0.313587	11.4479	0.0153737	11.5641	0.00370462	11.3957	0.00542526	11.4244	1.16579e-05	11.0952	0.132977
1.95	86.2481	2.691	98.3933	2.691	78.516	2.691	79.9886	2.691	79.8391	2.691	58.6009	2.691	49.7506	2.691	51.7158	2.691	37.4529		11.4305	0.214104	11.4981	0.0255819	10.9942	0.293238	10.6282	0.314319	11.3829	0.0162906	11.5015	0.00393619	11.3302	0.00596751	11.3588	1.60556e-05	11.0241	0.136487
1.98	87.6067	2.734	97.1147	2.734	77.6172	2.734	80.084	2.734	75.1963	2.734	58.1053	2.734	48.7488	2.734	51.1238	2.734	35.9833		11.3667	0.216925	11.4362	0.0265581	10.9225	0.294835	10.5502	0.315032	11.3179	0.0172507	11.4389	0.00418023	11.2647	0.00655534	11.2932	2.20426e-05	10.9531	0.140021
2.01	85.7796	2.778	97.548	2.778	77.5966	2.778	80.0548	2.778	75.3417	2.778	58.2735	2.778	48.2359	2.778	49.8074	2.778	35.3136		11.303	0.219721	11.3743	0.0275622	10.8507	0.29639	10.4722	0.315726	11.2529	0.0182552	11.3763	0.00443726	11.1993	0.00719163	11.2276	3.01498e-05	10.882	0.143576
2.04	86.5963	2.821	96.0944	2.821	77.1645	2.821	80.2613	2.821	75.274	2.821	57.1504	2.821	46.8882	2.821	47.6733	2.821	34.207		11.2392	0.222493	11.3124	0.0285946	10.779	0.297903	10.3942	0.316403	11.1878	0.0193055	11.3137	0.00470784	11.1338	0.00787938	11.1619	4.10674e-05	10.8109	0.147151
2.07	85.0579	2.864	95.019	2.864	77.0655	2.864	80.2432	2.864	74.9897	2.864	56.8515	2.864	46.3447	2.864	47.26	2.864	33.3631		11.1755	0.225239	11.2506	0.0296557	10.7072	0.299374	10.3162	0.317061	11.1228	0.0204028	11.2511	0.00499252	11.0683	0.00862165	11.0963	5.56855e-05	10.7399	0.150742
2.1	83.5408	2.908	94.5923	2.908	77.0042	2.908	81.136	2.908	74.8897	2.908	56.65	2.908	45.3487	2.908	45.4368	2.908	32.3971		11.1117	0.227958	11.1887	0.030746	10.6355	0.300804	10.2383	0.317702	11.0578	0.0215482	11.1885	0.00529187	11.0028	0.00942158	11.0307	7.51439e-05	10.6688	0.154348
2.13	83.2915	2.951	94.6352	2.951	76.4626	2.951	81.3678	2.951	74.2553	2.951	56.8029	2.951	44.2266	2.951	43.9579	2.951	31.1324		11.048	0.230649	11.1268	0.0318656	10.5637	0.302193	10.1603	0.318326	10.9927	0.022743	11.1259	0.0056065	10.9373	0.0102824	10.9651	0.000100891	10.5978	0.157965
2.16	82.5622	2.995	94.0406	2.995	76.6289	2.995	83.8365	2.995	73.6034	2.995	55.8015	2.995	43.2265	2.995	42.797	2.995	30.4678		10.9842	0.233311	11.0649	0.033015	10.492	0.303542	10.0823	0.318933	10.9277	0.0239884	11.0633	0.005937	10.8718	0.0112073	10.8994	0.000134754	10.5267	0.161592
2.19	81.4517	3.038	92.5654	3.038	76.0498	3.038	84.4541	3.038	72.7899	3.038	55.1155	3.038	42.4413	3.038	41.5711	3.038	29.2183		10.9205	0.235942	11.003	0.0341945	10.4203	0.304851	10.0043	0.319523	10.8627	0.0252855	11.0007	0.00628397	10.8064	0.0121997	10.8338	0.000179018	10.4556	0.165226
2.22	82.1096	3.081	92.7019	3.081	76.1218	3.081	83.0392	3.081	72.7059	3.081	55.9199	3.081	41.4745	3.081	40.073	3.081	28.8839		10.8567	0.238542	10.9411	0.0354044	10.3485	0.306121	9.92629	0.320096	10.7976	0.0266353	10.9381	0.00664806	10.7409	0.0132629	10.7682	0.000236521	10.3846	0.168865
2.25	81.2101	3.125	92.7967	3.125	75.4083	3.125	81.2215	3.125	73.1809	3.125	55.1831	3.125	40.9571	3.125	39.349	3.125	27.9403		10.793	0.24111	10.8792	0.0366449	10.2768	0.307352	9.8483	0.320654	10.7326	0.028039	10.8755	0.00702991	10.6754	0.0144003	10.7026	0.00031076	10.3135	0.172506
2.28	81.7293	3.168	94.1418	3.168	75.6811	3.168	82.4387	3.168	72.7495	3.168	55.7054	3.168	39.7523	3.168	38.1469	3.168	27.6252		10.7292	0.243646	10.8173	0.0379164	10.205	0.308544	9.77031	0.321196	10.6676	0.0294976	10.8129	0.00743015	10.6099	0.0156153	10.637	0.000406005	10.2425	0.176146
2.31	81.7885	3.212	96.959	3.212	75.2359	3.212	82.4833	3.212	71.7857	3.212	54.2094	3.212	38.5427	3.212	36.5239	3.212	26.7359		10.6655	0.246147	10.7554	0.039219	10.1333	0.309699	9.69232	0.321722	10.6026	0.031012	10.7503	0.00784946	10.5444	0.0169112	10.5713	0.000527436	10.1714	0.179784
2.34	80.894	3.255	99.4257	3.255	75.2888	3.255	82.9868	3.255	71.3505	3.255	52.9468	3.255	37.3779	3.255	35.8049	3.255	26.289		10.6017	0.248614	10.6935	0.0405531	10.0615	0.310817	9.61432	0.322233	10.5375	0.0325833	10.6877	0.0082885	10.479	0.0182914	10.5057	0.000681274	10.1003	0.183417
2.37	80.1413	3.298	100.541	3.298	76.7345	3.298	82.0964	3.298	70.6408	3.298	53.6835	3.298	36.3861	3.298	34.8437	3.298	25.647		10.538	0.251045	10.6317	0.0419188	9.9898	0.311898	9.53633	0.322729	10.4725	0.0342122	10.6251	0.00874797	10.4135	0.0197592	10.4401	0.000874938	10.0293	0.187043
2.4	78.9189	3.342	101.183	3.342	76.8194	3.342	82.1723	3.342	72.1293	3.342	52.4786	3.342	35.5556	3.342	33.9997	3.342	24.9683		10.4742	0.25344	10.5698	0.0433163	9.91806	0.312944	9.45834	0.323211	10.4075	0.0358996	10.5625	0.00922855	10.348	0.021318	10.3745	0.00111719	9.95821	0.190659
2.43	80.173	3.385	100.964	3.385	77.2941	3.385	82.4358	3.385	71.4852	3.385	52.2493	3.385	34.1624	3.385	32.2418	3.385	24.007		10.4105	0.255799	10.5079	0.0447458	9.84632	0.313954	9.38035	0.323678	10.3424	0.0376462	10.4999	0.00973095	10.2825	0.0229708	10.3089	0.00141831	9.88715	0.194264
2.46	80.3134	3.429	101.213	3.429	77.1757	3.429	82.5758	3.429	73.3936	3.429	52.0915	3.429	33.4291	3.429	32.1128	3.429	23.6615		10.3467	0.25812	10.446	0.0462075	9.77457	0.31493	9.30236	0.324131	10.2774	0.0394528	10.4373	0.0102559	10.217	0.0247208	10.2432	0.00179021	9.81608	0.197854
2.49	80.4839	3.472	100.839	3.472	76.465	3.472	83.4424	3.472	70.9718	3.472	51.1917	3.472	32.5938	3.472	30.3786	3.472	23.252		10.283	0.260403	10.3841	0.0477014	9.70283	0.315873	9.22437	0.324571	10.2124	0.0413199	10.3747	0.010804	10.1516	0.026571	10.1776	0.0022466	9.74502	0.201429
2.52	79.8259	3.515	99.5102	3.515	77.0517	3.515	83.3587	3.515	67.7125	3.515	51.185	3.515	32.401	3.515	29.7998	3.515	22.6662		10.2192	0.262648	10.3222	0.0492276	9.63109	0.316782	9.14638	0.324997	10.1473	0.0432481	10.3121	0.0113762	10.0861	0.0285242	10.112	0.00280311	9.67396	0.204986
2.55	79.8417	3.559	98.9737	3.559	75.238	3.559	83.3077	3.559	66.983	3.559	49.9583	3.559	31.2167	3.559	28.8905	3.559	22.0395		10.1555	0.264854	10.2603	0.0507864	9.55935	0.317659	9.06838	0.32541	10.0823	0.0452379	10.2495	0.011973	10.0206	0.0305831	10.0464	0.00347737	9.6029	0.208522
2.58	78.7176	3.602	96.7929	3.602	77.1898	3.602	82.84	3.602	67.9023	3.602	49.647	3.602	30.3463	3.602	27.9143	3.602	21.9876		10.0917	0.267021	10.1984	0.0523776	9.4876	0.318504	8.99039	0.32581	10.0173	0.0472896	10.1869	0.0125952	9.95511	0.0327503	9.98074	0.00428909	9.53184	0.212037
2.61	81.2037	3.646	94.738	3.646	77.1118	3.646	81.4923	3.646	65.7026	3.646	48.938	3.646	29.3166	3.646	27.4982	3.646	21.4671		10.028	0.269148	10.1365	0.0540013	9.41586	0.319319	8.9124	0.326197	9.95226	0.0494035	10.1243	0.0132436	9.88963	0.0350281	9.91512	0.00526005	9.46077	0.215527
2.64	81.5475	3.689	94.1482	3.689	77.9332	3.689	83.1893	3.689	64.3321	3.689	49.1865	3.689	28.2145	3.689	26.5987	3.689	20.3067		9.96422	0.271235	10.0746	0.0556575	9.34412	0.320104	8.83441	0.326572	9.88723	0.0515799	10.0618	0.013919	9.82414	0.0374186	9.8495	0.00641405	9.38971	0.218993
2.67	81.0644	3.732	91.3909	3.732	76.8211	3.732	81.7292	3.732	64.0881	3.732	48.707	3.732	28.597	3.732	24.7243	3.732	20.7571		9.90047	0.273281	10.0128	0.0573463	9.27238	0.320859	8.75642	0.326936	9.8222	0.0538189	9.99915	0.0146219	9.75866	0.0399238	9.78388	0.00777683	9.31865	0.222431
2.7	78.7666	3.776	93.0583	3.776	77.7424	3.776	82.1243	3.776	63.5847	3.776	47.5438	3.776	27.4496	3.776	24.6274	3.776	20.089		9.83672	0.275287	9.95087	0.0590675	9.20063	0.321586	8.67843	0.327287	9.75717	0.0561204	9.93656	0.0153533	9.69318	0.0425452	9.71826	0.00937586	9.24759	0.225841
2.73	78.048	3.819	93.2748	3.819	77.7354	3.819	82.1784	3.819	62.8018	3.819	46.2581	3.819	26.685	3.819	23.6066	3.819	19.3765		9.77297	0.277253	9.88898	0.0608211	9.12889	0.322286	8.60044	0.327627	9.69214	0.0584845	9.87396	0.0161137	9.6277	0.0452842	9.65264	0.0112401	9.17653	0.229221
2.76	81.6095	3.863	95.1896	3.863	77.8305	3.863	81.5446	3.863	63.0026	3.863	45.1921	3.863	26.2273	3.863	22.4218	3.863	19.2848		9.70922	0.279178	9.82709	0.0626069	9.05715	0.322958	8.52244	0.327956	9.62711	0.0609109	9.81136	0.016904	9.56222	0.0481418	9.58701	0.0133996	9.10547	0.23257
2.79	81.5447	3.906	93.5369	3.906	77.8827	3.906	80.1105	3.906	61.7328	3.906	45.0155	3.906	24.5892	3.906	22.1763	3.906	18.5688		9.64547	0.281061	9.7652	0.0644249	8.98541	0.323605	8.44445	0.328274	9.56208	0.0633995	9.74877	0.017725	9.49674	0.051119	9.52139	0.0158851	9.0344	0.235886
2.82	82.576	3.949	94.3843	3.949	78.0358	3.949	81.8172	3.949	62.3675	3.949	44.1471	3.949	24.2793	3.949	21.4839	3.949	18.5948		9.58172	0.282904	9.70331	0.0662748	8.91366	0.324226	8.36646	0.328581	9.49705	0.0659497	9.68617	0.0185772	9.43126	0.054216	9.45577	0.0187276	8.96334	0.239169
2.85	80.862	3.993	91.5568	3.993	77.716	3.993	80.8664	3.993	58.6311	3.993	43.6292	3.993	23.2724	3.993	20.6047	3.993	18.1914		9.51797	0.284706	9.64142	0.0681565	8.84192	0.324823	8.28847	0.328878	9.43202	0.0685612	9.62357	0.0194615	9.36577	0.0574329	9.39015	0.0219574	8.89228	0.242418
2.88	80.8061	4.036	89.6198	4.036	78.3118	4.036	79.1833	4.036	57.8471	4.036	42.2161	4.036	23.0721	4.036	20.1583	4.036	18.4495		9.45422	0.286466	9.57953	0.0700698	8.77018	0.325397	8.21048	0.329165	9.36699	0.0712333	9.56098	0.0203785	9.30029	0.0607696	9.32453	0.0256039	8.82122	0.245632
2.91	86.0842	4.08	87.711	4.08	78.7031	4.08	78.7671	4.08	55.8103	4.08	42.1456	4.08	22.2032	4.08	19.4447	4.08	17.4398		9.39047	0.288186	9.51764	0.0720144	8.69844	0.325947	8.13249	0.329443	9.30196	0.0739653	9.49838	0.021329	9.23481	0.0642254	9.25891	0.0296944	8.75016	0.24881
2.94	83.3986	4.123	85.9276	4.123	77.7649	4.123	78.4173	4.123	55.4711	4.123	40.9472	4.123	20.9815	4.123	18.8092	4.123	17.4969		9.32673	0.289865	9.45575	0.07399	8.62669	0.326476	8.0545	0.32971	9.23693	0.0767565	9.43578	0.0223137	9.16933	0.0677993	9.19329	0.0342535	8.6791	0.251951
2.97	81.6019	4.166	86.36	4.166	78.3152	4.166	76.8624	4.166	54.0803	4.166	39.0803	4.166	21.0819	4.166	19.1808	4.166	17.697		9.26298	0.291503	9.39386	0.0759964	8.55495	0.326984	7.9765	0.329969	9.1719	0.0796059	9.37319	0.0233332	9.10385	0.0714899	9.12766	0.0393025	8.60803	0.255057
3	83.015	4.21	86.6961	4.21	77.4519	4.21	76.9844	4.21	54.2405	4.21	40.1847	4.21	20.0198	4.21	18.2709	4.21	16.8766		9.19923	0.293101	9.33197	0.0780332	8.48321	0.327472	7.89851	0.330218	9.10687	0.0825126	9.31059	0.0243883	9.03837	0.0752954	9.06204	0.0448582	8.53697	0.258125
3.03	82.3827	4.253	85.6493	4.253	76.2316	4.253	75.7448	4.253	53.5434	4.253	37.9395	4.253	19.9434	4.253	17.2742	4.253	16.2082		9.13548	0.294658	9.27008	0.0800999	8.41147	0.327941	7.82052	0.330459	9.04184	0.0854752	9.24799	0.0254795	8.97288	0.0792137	8.99642	0.0509322	8.46591	0.261157
3.06	82.9704	4.297	83.6323	4.297	75.7431	4.297	74.5186	4.297	51.7782	4.297	36.7783	4.297	19.5743	4.297	17.3527	4.297	16.9154		9.07173	0.296176	9.20819	0.0821964	8.33972	0.328391	7.74253	0.330691	8.97681	0.0884927	9.1854	0.0266075	8.9074	0.0832421	8.9308	0.0575304	8.39485	0.264152
3.09	83.4402	4.34	86.3098	4.34	75.7884	4.34	75.5063	4.34	50.7137	4.34	36.5062	4.34	18.7492	4.34	16.7923	4.34	16.1643		9.00798	0.297653	9.1463	0.084322	8.26798	0.328824	7.66454	0.330915	8.91178	0.0915637	9.1228	0.0277729	8.84192	0.0873778	8.86518	0.0646521	8.32379	0.26711
3.12	84.3682	4.383	83.7207	4.383	76.213	4.383	73.7515	4.383	48.3408	4.383	34.7361	4.383	17.9124	4.383	16.8331	4.383	14.6083		8.94423	0.299091	9.08441	0.0864764	8.19624	0.329241	7.58655	0.331131	8.84675	0.0946867	9.0602	0.0289764	8.77644	0.0916174	8.79956	0.0722897	8.25272	0.270033
3.15	85.2083	4.427	84.294	4.427	74.7956	4.427	72.9629	4.427	47.2657	4.427	32.8702	4.427	17.9131	4.427	15.7848	4.427	15.568		8.88048	0.30049	9.02252	0.088659	8.1245	0.329642	7.50855	0.331339	8.78172	0.0978601	8.99761	0.0302185	8.71096	0.0959572	8.73394	0.080428	8.18166	0.272919
3.18	88.3164	4.47	81.532	4.47	77.4969	4.47	71.0755	4.47	45.4617	4.47	32.0966	4.47	16.7755	4.47	15.8025	4.47	15.9152		8.81673	0.301851	8.96063	0.0908695	8.05275	0.330029	7.43056	0.33154	8.71669	0.101082	8.93501	0.0314998	8.64548	0.100393	8.66831	0.0890445	8.1106	0.275771
3.21	85.2102	4.514	82.8072	4.514	74.5105	4.514	69.6113	4.514	45.7863	4.514	30.7372	4.514	17.0407	4.514	15.2088	4.514	15.0597		8.75298	0.303173	8.89875	0.0931071	7.98101	0.330402	7.35257	0.331734	8.65166	0.104352	8.87241	0.0328208	8.58	0.10492	8.60269	0.0981088	8.03954	0.27859
3.24	88.7225	4.557	82.3668	4.557	75.3646	4.557	69.0372	4.557	44.69	4.557	29.4799	4.557	16.5818	4.557	14.3694	4.557	13.4513		8.68923	0.304457	8.83686	0.0953714	7.90927	0.330763	7.27458	0.331921	8.58663	0.107666	8.80982	0.034182	8.51451	0.109534	8.53707	0.107583	7.96848	0.281375
3.27	88.7963	4.6	81.1768	4.6	76.3531	4.6	67.7622	4.6	43.9076	4.6	29.8613	4.6	15.5738	4.6	14.253	4.6	14.2071		8.62548	0.305703	8.77497	0.0976618	7.83753	0.331113	7.19659	0.332102	8.5216	0.111024	8.74722	0.0355839	8.44903	0.11423	8.47145	0.117423	7.89742	0.284129
3.3	87.3511	4.644	82.7629	4.644	75.2705	4.644	67.4082	4.644	41.3039	4.644	28.6694	4.644	15.82	4.644	14.5554	4.644	14.7821		8.56173	0.306913	8.71308	0.0999777	7.76578	0.331452	7.1186	0.332276	8.45658	0.114422	8.68462	0.0370269	8.38355	0.119001	8.40583	0.127578	7.82635	0.286852
3.33	88.6452	4.687	78.5041	4.687	74.2088	4.687	66.0885	4.687	39.1407	4.687	27.8639	4.687	14.2476	4.687	14.5942	4.687	13.5668		8.49798	0.308086	8.65119	0.102318	7.69404	0.331783	7.04061	0.332444	8.39155	0.11786	8.62203	0.0385115	8.31807	0.123843	8.34021	0.137989	7.75529	0.289547
3.36	89.8541	4.731	79.1277	4.731	74.4762	4.731	65.2759	4.731	41.5427	4.731	26.5601	4.731	14.4943	4.731	12.9909	4.731	13.4278		8.43424	0.309224	8.5893	0.104683	7.6223	0.332105	6.96261	0.332607	8.32652	0.121334	8.55943	0.0400381	8.25259	0.128749	8.27459	0.148597	7.68423	0.292214
3.39	91.9869	4.774	79.3244	4.774	71.8902	4.774	63.1904	4.774	38.4765	4.774	26.7923	4.774	14.5885	4.774	12.8832	4.774	13.0431		8.37049	0.310326	8.52741	0.107071	7.55056	0.332421	6.88462	0.332764	8.26149	0.124843	8.49683	0.041607	8.18711	0.133713	8.20896	0.159336	7.61317	0.294857
3.42	90.0193	4.817	78.2424	4.817	72.7326	4.817	63.9086	4.817	37.4503	4.817	25.3397	4.817	14.2648	4.817	13.022	4.817	12.2625		8.30674	0.311393	8.46552	0.109482	7.47881	0.332731	6.80663	0.332917	8.19646	0.128384	8.43424	0.0432186	8.12162	0.138728	8.14334	0.170137	7.54211	0.297476
3.45	92.8551	4.861	78.1889	4.861	71.3867	4.861	58.8851	4.861	37.6481	4.861	23.6285	4.861	13.4611	4.861	12.6592	4.861	12.4443		8.24299	0.312426	8.40363	0.111915	7.40707	0.333038	6.72864	0.333065	8.13143	0.131955	8.37164	0.0448731	8.05614	0.143788	8.07772	0.180934	7.47105	0.300075
3.48	89.6902	4.904	80.4418	4.904	70.7111	4.904	60.0607	4.904	36.4161	4.904	23.0215	4.904	12.0448	4.904	12.1486	4.904	12.2524		8.17924	0.313425	8.34174	0.114369	7.33533	0.333342	6.65065	0.333209	8.0664	0.135553	8.30904	0.0465707	7.99066	0.148886	8.0121	0.191657	7.39998	0.302654
3.51	88.5764	4.948	78.9541	4.948	71.7136	4.948	60.3993	4.948	35.0651	4.948	22.6593	4.948	12.7286	4.948	12.8208	4.948	12.5595		8.11549	0.314391	8.27985	0.116844	7.26359	0.333645	6.57266	0.33335	8.00137	0.139175	8.24645	0.0483118	7.92518	0.154014	7.94648	0.202239	7.32892	0.305218
3.54	93.7383	4.991	77.2452	4.991	69.2565	4.991	59.1513	4.991	33.9281	4.991	21.213	4.991	12.4445	4.991	12.1422	4.991	12.3013		8.05174	0.315325	8.21796	0.119338	7.19184	0.333948	6.49467	0.333487	7.93634	0.142819	8.18385	0.0500965	7.8597	0.159165	7.88086	0.212617	7.25786	0.307768
3.57	97.1639	5.034	73.9454	5.034	69.3341	5.034	55.912	5.034	33.5966	5.034	20.6026	5.034	11.8247	5.034	11.9235	5.034	11.907		7.98799	0.316227	8.15607	0.121851	7.1201	0.334254	6.41667	0.333622	7.87131	0.146482	8.12125	0.0519249	7.79422	0.164333	7.81524	0.22273	7.1868	0.310308
3.6	91.8499	5.078	77.6373	5.078	67.9348	5.078	54.3103	5.078	32.4498	5.078	19.5244	5.078	11.6294	5.078	11.2202	5.078	12.0386		7.92424	0.317098	8.09418	0.124381	7.04836	0.334563	6.33868	0.333756	7.80628	0.150162	8.05866	0.0537972	7.72874	0.16951	7.74961	0.232524	7.11574	0.31284
3.63	92.5429	5.121	75.1137	5.121	66.3308	5.121	53.6501	5.121	31.4106	5.121	18.677	5.121	11.3403	5.121	10.9875	5.121	12.2397		7.86049	0.317938	8.03229	0.126929	6.97662	0.334879	6.26069	0.333889	7.74125	0.153855	7.99606	0.0557133	7.66325	0.174689	7.68399	0.24195	7.04467	0.315367
3.66	93.9356	5.165	74.7522	5.165	66.3024	5.165	51.5016	5.165	29.8206	5.165	17.9215	5.165	10.9683	5.165	11.5705	5.165	11.9173		7.79674	0.318749	7.9704	0.129493	6.90487	0.335202	6.1827	0.334021	7.67622	0.157559	7.93346	0.0576734	7.59777	0.179863	7.61837	0.250965	6.97361	0.317893
3.69	93.8649	5.208	73.9508	5.208	65.3106	5.208	51.0487	5.208	28.9012	5.208	15.9787	5.208	11.6963	5.208	10.6965	5.208	11.8661		7.73299	0.31953	7.90851	0.132073	6.83313	0.335535	6.10471	0.334155	7.61119	0.161272	7.87087	0.0596774	7.53229	0.185024	7.55275	0.259535	6.90255	0.320422
3.72	101.278	5.251	74.0043	5.251	63.6913	5.251	50.3565	5.251	30.4712	5.251	16.4931	5.251	10.9759	5.251	10.9369	5.251	10.8199		7.66924	0.320283	7.84662	0.134666	6.76139	0.33588	6.02672	0.334291	7.54616	0.164989	7.80827	0.0617252	7.46681	0.190166	7.48713	0.267633	6.83149	0.322956
3.75	93.6737	5.295	71.9992	5.295	65.267	5.295	48.5572	5.295	26.8284	5.295	15.581	5.295	11.066	5.295	11.1063	5.295	11.4892		7.60549	0.321008	7.78473	0.137274	6.68965	0.336239	5.94873	0.33443	7.48113	0.168709	7.74567	0.0638167	7.40133	0.195281	7.42151	0.275238	6.76043	0.325499
3.78	96.6015	5.338	72.0332	5.338	62.3941	5.338	47.4253	5.338	28.4177	5.338	15.2186	5.338	9.36848	5.338	10.8258	5.338	10.7425		7.54174	0.321706	7.72284	0.139893	6.6179	0.336616	5.87073	0.334573	7.4161	0.172428	7.68308	0.0659519	7.33585	0.200364	7.35589	0.282339	6.68937	0.328056
3.81	101.001	5.382	72.1771	5.382	61.571	5.382	46.2321	5.382	27.3864	5.382	14.1342	5.382	9.63796	5.382	9.98217	5.382	9.72401		7.478	0.322378	7.66095	0.142525	6.54616	0.337012	5.79274	0.334723	7.35107	0.176144	7.62048	0.0681305	7.27036	0.205408	7.29026	0.288932	6.6183	0.33063
3.84	100.258	5.425	71.7337	5.425	58.7195	5.425	44.0396	5.425	25.984	5.425	14.9908	5.425	9.81619	5.425	10.8822	5.425	10.7712		7.41425	0.323024	7.59906	0.145167	6.47442	0.337431	5.71475	0.334881	7.28604	0.179854	7.55788	0.0703523	7.20488	0.210406	7.22464	0.295018	6.54724	0.333225
3.87	105.499	5.468	71.2601	5.468	58.7225	5.468	44.0534	5.468	24.7313	5.468	13.4085	5.468	8.70982	5.468	10.2913	5.468	9.76417		7.3505	0.323644	7.53717	0.147819	6.40268	0.337875	5.63676	0.33505	7.22101	0.183555	7.49529	0.0726171	7.1394	0.215352	7.15902	0.300606	6.47618	0.335846
3.9	100.259	5.512	71.0001	5.512	57.9124	5.512	44.3987	5.512	24.3057	5.512	11.218	5.512	9.20635	5.512	9.58501	5.512	10.0583		7.28675	0.32424	7.47528	0.15048	6.33093	0.338348	5.55877	0.335231	7.15598	0.187244	7.43269	0.0749245	7.07392	0.220242	7.0934	0.305712	6.40512	0.338497
3.93	107.847	5.555	67.1854	5.555	55.9553	5.555	41.9909	5.555	25.2922	5.555	11.3278	5.555	8.66673	5.555	10.0339	5.555	10.2536		7.223	0.324813	7.41339	0.153149	6.25919	0.338853	5.48078	0.335428	7.09095	0.190919	7.37009	0.0772744	7.00844	0.22507	7.02778	0.310353	6.33406	0.341182
3.96	100.765	5.599	67.826	5.599	55.9842	5.599	42.5299	5.599	23.6081	5.599	11.4639	5.599	8.96957	5.599	8.94437	5.599	10.3049		7.15925	0.325362	7.3515	0.155825	6.18745	0.339394	5.40279	0.335642	7.02592	0.194576	7.3075	0.0796661	6.94296	0.229831	6.96216	0.314555	6.26299	0.343906
3.99	105.543	5.642	67.9318	5.642	53.7739	5.642	42.1619	5.642	21.5615	5.642	11.69	5.642	8.62461	5.642	9.71567	5.642	10.495		7.0955	0.325889	7.28961	0.158507	6.11571	0.339975	5.32479	0.335879	6.96089	0.198214	7.2449	0.0820995	6.87748	0.23452	6.89654	0.318344	6.19193	0.346674
4.02	105.067	5.685	68.07	5.685	52.9939	5.685	38.9354	5.685	22.1455	5.685	11.1397	5.685	8.78322	5.685	9.29201	5.685	9.69368		7.03175	0.326394	7.22772	0.161194	6.04396	0.340599	5.2468	0.336141	6.89586	0.201828	7.1823	0.0845741	6.81199	0.239134	6.83091	0.32175	6.12087	0.349491
4.05	110.17	5.729	67.3557	5.729	53.1058	5.729	37.2541	5.729	22.59	5.729	10.9084	5.729	9.41709	5.729	9.52756	5.729	10.3008		6.968	0.326878	7.16583	0.163886	5.97222	0.341271	5.16881	0.336433	6.83083	0.205418	7.11971	0.0870895	6.74651	0.243669	6.76529	0.324804	6.04981	0.352361
4.08	106.786	5.772	66.326	5.772	52.2413	5.772	35.169	5.772	20.4583	5.772	9.21906	5.772	8.96297	5.772	9.44669	5.772	9.70277		6.90425	0.327341	7.10394	0.166581	5.90048	0.341997	5.09082	0.336761	6.7658	0.20898	7.05711	0.0896451	6.68103	0.248122	6.69967	0.327539	5.97875	0.355289
4.11	107.691	5.816	64.2929	5.816	50.2435	5.816	35.1969	5.816	21.7341	5.816	8.85787	5.816	7.94862	5.816	10.2657	5.816	9.79646		6.8405	0.327785	7.04205	0.169279	5.82874	0.342779	5.01283	0.337128	6.70077	0.212512	6.99451	0.0922405	6.61555	0.252491	6.63405	0.329988	5.90769	0.35828
4.14	107.401	5.859	66.0325	5.859	50.3551	5.859	33.8923	5.859	18.7284	5.859	9.84749	5.859	8.54859	5.859	8.91107	5.859	9.51521		6.77675	0.328209	6.98016	0.171979	5.75699	0.343625	4.93484	0.337542	6.63574	0.216011	6.93192	0.0948752	6.55007	0.256773	6.56843	0.332182	5.83662	0.36134
4.17	112.098	5.902	65.0982	5.902	46.7786	5.902	32.3469	5.902	19.9369	5.902	9.45525	5.902	7.62019	5.902	9.57966	5.902	9.39305		6.713	0.328615	6.91827	0.17468	5.68525	0.344539	4.85685	0.338009	6.57071	0.219476	6.86932	0.0975487	6.48459	0.260966	6.50281	0.334156	5.76556	0.364474
4.2	111.366	5.946	63.6953	5.946	46.7782	5.946	34.9555	5.946	19.0317	5.946	7.01673	5.946	8.33037	5.946	8.90709	5.946	8.77893		6.64925	0.329003	6.85638	0.177381	5.61351	0.345527	4.77885	0.338537	6.50568	0.222903	6.80672	0.10026	6.4191	0.26507	6.43719	0.335938	5.6945	0.367687
4.23	115.156	5.989	64.6988	5.989	46.4961	5.989	29.9092	5.989	19.225	5.989	8.24398	5.989	7.78232	5.989	9.29922	5.989	9.66195		6.58551	0.329374	6.79449	0.180082	5.54177	0.346595	4.70086	0.339133	6.44065	0.226292	6.74413	0.10301	6.35362	0.269084	6.37156	0.337559	5.62344	0.370985
4.26	109.331	6.033	64.3104	6.033	42.3077	6.033	31.3064	6.033	18.6752	6.033	8.59057	6.033	7.26633	6.033	9.91481	6.033	9.40549		6.52176	0.329728	6.7326	0.182783	5.47002	0.347749	4.62287	0.339809	6.37562	0.22964	6.68153	0.105797	6.28814	0.273008	6.30594	0.339047	5.55238	0.374372
4.29	114.354	6.076	64.1707	6.076	44.8881	6.076	30.0069	6.076	18.6189	6.076	6.88167	6.076	7.26593	6.076	8.62829	6.076	8.24404		6.45801	0.330065	6.67072	0.185481	5.39828	0.348997	4.54488	0.340572	6.3106	0.232945	6.61893	0.10862	6.22266	0.276842	6.24032	0.340427	5.48132	0.377854
4.32	115.351	6.119	63.885	6.119	44.3386	6.119	28.9602	6.119	16.636	6.119	7.68919	6.119	6.97058	6.119	9.73725	6.119	9.23422		6.39426	0.330388	6.60883	0.188178	5.32654	0.350346	4.46689	0.341435	6.24557	0.236206	6.55634	0.11148	6.15718	0.280588	6.1747	0.341724	5.41025	0.381438
4.35	116.842	6.163	62.9305	6.163	40.0803	6.163	27.7309	6.163	16.5646	6.163	6.9512	6.163	7.94951	6.163	8.57808	6.163	9.68731		6.33051	0.330695	6.54694	0.190873	5.2548	0.351802	4.3889	0.34241	6.18054	0.23942	6.49374	0.114375	6.0917	0.284247	6.10908	0.34296	5.33919	0.385127
4.38	117.359	6.206	63.7912	6.206	42.6162	6.206	26.4213	6.206	17.6015	6.206	7.48919	6.206	7.37514	6.206	7.9834	6.206	8.32555		6.26676	0.330987	6.48505	0.193564	5.18305	0.353374	4.31091	0.343511	6.11551	0.242587	6.43114	0.117305	6.02622	0.287822	6.04346	0.344155	5.26813	0.388929
4.41	116.142	6.25	61.3163	6.25	39.3003	6.25	26.2002	6.25	15.1726	6.25	6.84333	6.25	8.56394	6.25	8.64215	6.25	9.8935		6.20301	0.331266	6.42316	0.196253	5.11131	0.355069	4.23291	0.344751	6.05048	0.245705	6.36855	0.120271	5.96073	0.291314	5.97783	0.345327	5.19707	0.392848
4.44	115.844	6.293	61.4922	6.293	38.2618	6.293	27.4102	6.293	15.3931	6.293	8.23915	6.293	6.39036	6.293	8.56068	6.293	8.84201		6.13926	0.331531	6.36127	0.198938	5.03957	0.356897	4.15492	0.346146	5.98545	0.248774	6.30595	0.123271	5.89525	0.294728	5.91221	0.346494	5.12601	0.396889
4.47	121.361	6.336	56.4566	6.336	37.211	6.336	24.7385	6.336	15.6113	6.336	7.59913	6.336	7.31004	6.336	8.71422	6.336	10.201		6.07551	0.331784	6.29938	0.20162	4.96783	0.358867	4.07693	0.347714	5.92042	0.251791	6.24335	0.126305	5.82977	0.298066	5.84659	0.347671	5.05494	0.40106
4.5	118.865	6.38	58.8463	6.38	34.3482	6.38	24.4981	6.38	16.6859	6.38	6.70831	6.38	6.1139	6.38	8.44907	6.38	9.63789		6.01176	0.332024	6.23749	0.204299	4.89608	0.360986	3.99894	0.349474	5.85539	0.254756	6.18076	0.129373	5.76429	0.301334	5.78097	0.34887	4.98388	0.405364
4.53	120.012	6.423	56.0859	6.423	35.3699	6.423	22.8094	6.423	14.523	6.423	8.80976	6.423	7.10887	6.423	8.67892	6.423	11.1212		5.94801	0.332252	6.1756	0.206974	4.82434	0.363266	3.92095	0.351444	5.79036	0.257669	6.11816	0.132475	5.69881	0.304536	5.71535	0.350106	4.91282	0.409808
4.56	121.779	6.467	58.0403	6.467	34.8242	6.467	23.7091	6.467	14.7006	6.467	6.40909	6.467	7.17101	6.467	9.27749	6.467	10.7117		5.88426	0.332469	6.11371	0.209646	4.7526	0.365716	3.84296	0.353646	5.72533	0.260529	6.05556	0.13561	5.63333	0.307677	5.64973	0.351389	4.84176	0.414397
4.59	116.475	6.51	57.5268	6.51	33.9178	6.51	24.2533	6.51	14.3127	6.51	6.76515	6.51	7.40945	6.51	7.7316	6.51	10.4929		5.82051	0.332675	6.05182	0.212316	4.68085	0.368347	3.76497	0.356102	5.6603	0.263336	5.99297	0.138779	5.56784	0.310762	5.58411	0.352729	4.7707	0.419137
4.62	125.391	6.553	55.5638	6.553	30.475	6.553	23.5768	6.553	13.702	6.553	6.80373	6.553	7.22896	6.553	7.70144	6.553	10.3473		5.75676	0.33287	5.98993	0.214984	4.60911	0.371169	3.68697	0.358837	5.59527	0.26609	5.93037	0.141981	5.50236	0.313799	5.51848	0.354136	4.69964	0.424033
4.65	124.841	6.597	52.3138	6.597	30.1847	6.597	21.4981	6.597	13.1512	6.597	5.96901	6.597	6.84252	6.597	8.44396	6.597	11.1616		5.69302	0.333055	5.92804	0.21765	4.53737	0.374193	3.60898	0.361876	5.53024	0.268791	5.86777	0.145218	5.43688	0.316793	5.45286	0.35562	4.62857	0.42909
4.68	119.602	6.64	54.2872	6.64	29.9327	6.64	22.2627	6.64	13.1983	6.64	6.47462	6.64	6.92286	6.64	10.1602	6.64	11.1563		5.62927	0.333231	5.86615	0.220316	4.46563	0.37743	3.53099	0.365246	5.46521	0.271439	5.80518	0.148488	5.3714	0.319752	5.38724	0.357188	4.55751	0.434314
4.71	126.357	6.684	55.1763	6.684	27.8694	6.684	20.9149	6.684	12.4262	6.684	5.8807	6.684	7.61935	6.684	9.30685	6.684	11.9148		5.56552	0.333397	5.80426	0.222982	4.39388	0.380893	3.453	0.368975	5.40018	0.274035	5.74258	0.151793	5.30592	0.322684	5.32162	0.358847	4.48645	0.43971
4.74	123.002	6.727	53.6179	6.727	28.8026	6.727	19.8837	6.727	11.9617	6.727	4.87912	6.727	6.45303	6.727	10.1255	6.727	13.693		5.50177	0.333555	5.74237	0.22565	4.32214	0.384593	3.37501	0.373092	5.33515	0.276581	5.67998	0.155133	5.24044	0.325595	5.256	0.360607	4.41539	0.445282
4.77	130.127	6.77	55.3233	6.77	25.509	6.77	19.3739	6.77	11.6782	6.77	5.86599	6.77	7.8572	6.77	9.47169	6.77	11.9472		5.43802	0.333704	5.68048	0.228321	4.2504	0.388543	3.29702	0.377629	5.27012	0.279076	5.61739	0.158509	5.17496	0.328495	5.19038	0.362474	4.34433	0.451037
4.8	127.439	6.814	53.9021	6.814	26.6749	6.814	18.0042	6.814	9.33345	6.814	6.6273	6.814	7.34526	6.814	9.66482	6.814	11.653		5.37427	0.333846	5.61859	0.230996	4.17866	0.392754	3.21902	0.382617	5.20509	0.281523	5.55479	0.161922	5.10947	0.331392	5.12476	0.364455	4.27327	0.456979
4.83	135.399	6.857	48.3081	6.857	24.1823	6.857	19.2553	6.857	10.7037	6.857	5.55005	6.857	7.19241	6.857	9.68427	6.857	11.7797		5.31052	0.333979	5.5567	0.233679	4.10691	0.39724	3.14103	0.388089	5.14006	0.283924	5.49219	0.165372	5.04399	0.334296	5.05913	0.366557	4.2022	0.463113
4.86	135.359	6.901	53.5673	6.901	23.9949	6.901	19.1146	6.901	12.6656	6.901	5.7518	6.901	6.44899	6.901	10.4578	6.901	11.4455		5.24677	0.334106	5.49481	0.23637	4.03517	0.402015	3.06304	0.394079	5.07503	0.286281	5.4296	0.168862	4.97851	0.337214	4.99351	0.368787	4.13114	0.469443
4.89	130.811	6.944	50.7442	6.944	26.2655	6.944	17.4507	6.944	9.46986	6.944	5.12206	6.944	6.55147	6.944	9.29118	6.944	13.639		5.18302	0.334225	5.43292	0.239073	3.96343	0.40709	2.98505	0.400622	5.01	0.288595	5.367	0.172392	4.91303	0.340158	4.92789	0.371152	4.06008	0.475974
4.92	135.251	6.987	47.799	6.987	25.212	6.987	16.4214	6.987	10.6831	6.987	5.06682	6.987	7.02029	6.987	10.622	6.987	14.59		5.11927	0.334338	5.37103	0.241789	3.89169	0.412479	2.90706	0.407753	4.94497	0.290871	5.3044	0.175965	4.84755	0.343138	4.86227	0.37366	3.98902	0.48271
4.95	124.412	7.031	48.6374	7.031	21.7835	7.031	16.4002	7.031	8.88868	7.031	5.75887	7.031	7.38637	7.031	11.2047	7.031	13.5834		5.05552	0.334444	5.30914	0.244523	3.81994	0.418196	2.82907	0.415507	4.87994	0.293112	5.24181	0.179582	4.78207	0.346162	4.79665	0.376316	3.91796	0.489656
4.98	138.653	7.074	48.618	7.074	20.3323	7.074	15.3294	7.074	9.42855	7.074	5.965	7.074	8.20989	7.074	9.62097	7.074	13.9183		4.99177	0.334545	5.24725	0.247277	3.7482	0.424254	2.75108	0.423921	4.81491	0.29532	5.17921	0.183246	4.71658	0.349243	4.73103	0.379129	3.84689	0.496816
5.01	129.097	7.118	48.1936	7.118	20.5793	7.118	16.0426	7.118	8.94179	7.118	4.73389	7.118	6.70634	7.118	9.46778	7.118	14.3989		4.92802	0.33464	5.18536	0.250054	3.67646	0.430666	2.67308	0.433031	4.74988	0.297501	5.11661	0.186958	4.6511	0.352391	4.66541	0.382104	3.77583	0.504193
5.04	129.733	7.161	48.7611	7.161	19.7334	7.161	17.0394	7.161	7.4758	7.161	6.60026	7.161	7.3411	7.161	10.5739	7.161	13.8067		4.86427	0.33473	5.12347	0.25286	3.60472	0.437447	2.59509	0.442871	4.68485	0.299658	5.05402	0.190722	4.58562	0.355616	4.59978	0.385251	3.70477	0.511791
5.07	129.289	7.204	48.2168	7.204	20.8319	7.204	15.8653	7.204	7.38083	7.204	6.00123	7.204	8.69144	7.204	11.6576	7.204	14.1408		4.80052	0.334815	5.06158	0.255697	3.53297	0.44461	2.5171	0.453477	4.61982	0.301798	4.99142	0.194541	4.52014	0.358931	4.53416	0.388575	3.63371	0.519613
5.1	136.711	7.248	46.3649	7.248	17.8816	7.248	17.1748	7.248	6.64375	7.248	4.59408	7.248	6.7851	7.248	9.89494	7.248	15.7612		4.73678	0.334895	4.99969	0.258571	3.46123	0.452167	2.43911	0.464882	4.55479	0.303925	4.92882	0.198417	4.45466	0.362346	4.46854	0.392085	3.56265	0.527664
5.13	144.572	7.291	47.4735	7.291	17.8025	7.291	15.1249	7.291	7.96049	7.291	5.35524	7.291	7.52628	7.291	10.3486	7.291	12.0131		4.67303	0.334971	4.9378	0.261487	3.38949	0.460133	2.36112	0.47712	4.48976	0.306046	4.86623	0.202356	4.38918	0.365874	4.40292	0.395787	3.49159	0.535945
5.16	130.893	7.335	43.291	7.335	18.458	7.335	10.4521	7.335	6.5233	7.335	6.5233	7.335	8.08	7.335	11.6382	7.335	13.862		4.60928	0.335043	4.87591	0.264451	3.31775	0.46852	2.28313	0.490222	4.42473	0.308169	4.80363	0.20636	4.3237	0.369525	4.3373	0.39969	3.42052	0.54446
5.19	132.845	7.378	44.3896	7.378	17.2247	7.378	13.9618	7.378	5.69097	7.378	6.37389	7.378	8.72615	7.378	12.2166	7.378	15.1759		4.54553	0.335112	4.81402	0.267468	3.246	0.477342	2.20514	0.504217	4.3597	0.310299	4.74103	0.210433	4.25821	0.373313	4.27168	0.4038	3.34946	0.553211
5.22	134.418	7.421	43.8011	7.421	17.2409	7.421	11.1833	7.421	7.99914	7.421	6.21293	7.421	8.15446	7.421	10.562	7.421	16.3866		4.48178	0.335177	4.75213	0.270544	3.17426	0.486609	2.12714	0.519133	4.29467	0.312445	4.67844	0.214581	4.19273	0.377249	4.20606	0.408127	3.2784	0.5622
5.25	130.714	7.465	40.8719	7.465	15.9034	7.465	12.0071	7.465	6.4409	7.465	5.32765	7.465	9.38303	7.465	9.224	7.465	16.6191		4.41803	0.335241	4.69024	0.273687	3.10252	0.496336	2.04915	0.534995	4.22964	0.314617	4.61584	0.218809	4.12725	0.381345	4.14043	0.412677	3.20734	0.57143
5.28	136.715	7.508	43.7731	7.508	12.3671	7.508	12.6112	7.508	6.91582	7.508	5.28857	7.508	8.54307	7.508	10.6585	7.508	16.9234		4.35428	0.335302	4.62835	0.276904	3.03078	0.506533	1.97116	0.551825	4.16462	0.316823	4.55324	0.223121	4.06177	0.385613	4.07481	0.417458	3.13628	0.580901
5.31	141.07	7.552	38.6437	7.552	15.241	7.552	10.8269	7.552	4.91375	7.552	5.91316	7.552	6.99585	7.552	10.0774	7.552	17.4896		4.29053	0.335363	4.56646	0.280202	2.95903	0.517212	1.89317	0.569641	4.09959	0.319074	4.49065	0.227524	3.99629	0.390066	4.00919	0.422479	3.06522	0.590617
5.34	140.529	7.595	36.6335	7.595	13.8015	7.595	12.1828	7.595	5.62282	7.595	6.47476	7.595	9.11578	7.595	12.7791	7.595	16.4425		4.22678	0.335423	4.50457	0.28359	2.88729	0.528383	1.81518	0.58846	4.03456	0.32138	4.42805	0.232023	3.93081	0.394717	3.94357	0.427746	2.99415	0.600576
5.37	138.381	7.638	37.9918	7.638	13.9419	7.638	9.84649	7.638	5.31536	7.638	5.48964	7.638	10.195	7.638	9.67222	7.638	17.8631		4.16303	0.335485	4.44269	0.287076	2.81555	0.540057	1.73719	0.608293	3.96953	0.323754	4.36545	0.236625	3.86532	0.399576	3.87795	0.433268	2.92309	0.610782
5.4	151.308	7.682	35.1288	7.682	13.9089	7.682	13.4631	7.682	7.04359	7.682	4.90376	7.682	8.02434	7.682	14.2655	7.682	17.8319		4.09928	0.335548	4.3808	0.29067	2.74381	0.552242	1.6592	0.629147	3.9045	0.326208	4.30286	0.241337	3.79984	0.404658	3.81233	0.439053	2.85203	0.621233
5.43	142.659	7.725	40.1145	7.725	10.211	7.725	10.8492	7.725	5.10548	7.725	4.55847	7.725	8.29641	7.725	11.852	7.725	19.3279		4.03553	0.335616	4.31891	0.294382	2.67206	0.564949	1.5812	0.651026	3.83947	0.328756	4.24026	0.246166	3.73436	0.409973	3.74671	0.445108	2.78097	0.63193
5.46	136.949	7.769	36.6516	7.769	11.1913	7.769	10.725	7.769	5.59566	7.769	5.59566	7.769	9.32611	7.769	11.8442	7.769	15.9476		3.97178	0.335689	4.25702	0.298221	2.60032	0.578185	1.50321	0.673929	3.77444	0.331412	4.17766	0.25112	3.66888	0.415535	3.68108	0.45144	2.70991	0.642874
5.49	144.407	7.812	33.941	7.812	13.7289	7.812	9.24796	7.812	5.24369	7.812	4.48097	7.812	10.392	7.812	12.0128	7.812	18.7819		3.90803	0.335771	4.19513	0.302198	2.52858	0.591957	1.42522	0.697849	3.70941	0.334191	4.11507	0.256206	3.6034	0.421355	3.61546	0.458059	2.63884	0.654063
5.52	139.731	7.855	35.0831	7.855	11.3045	7.855	11.9867	7.855	5.74972	7.855	5.74972	7.855	9.74529	7.855	11.6944	7.855	19.1982		3.84429	0.335864	4.13324	0.306326	2.45684	0.606271	1.34723	0.722776	3.64438	0.337109	4.05247	0.261432	3.53792	0.427446	3.54984	0.46497	2.56778	0.665497
5.55	127.466	7.899	36.5721	7.899	11.161	7.899	7.07525	7.899	3.6871	7.899	6.47734	7.899	11.161	7.899	13.7519	7.899	20.9268		3.78054	0.335972	4.07135	0.310615	2.38509	0.621134	1.26924	0.748694	3.57935	0.340183	3.98987	0.266809	3.47244	0.433819	3.48422	0.472181	2.49672	0.677175
5.58	143.913	7.942	30.2452	7.942	12.6276	7.942	8.85969	7.942	4.78627	7.942	7.23032	7.942	9.67438	7.942	13.9515	7.942	17.312		3.71679	0.336099	4.00946	0.315078	2.31335	0.63655	1.19125	0.775581	3.51432	0.343432	3.92728	0.272344	3.40695	0.440486	3.4186	0.4797	2.42566	0.689095
5.61	137.381	7.986	31.4404	7.986	11.3477	7.986	6.03823	7.986	7.18341	7.986	6.14234	7.986	10.7231	7.986	12.7011	7.986	19.1558		3.65304	0.336252	3.94757	0.319729	2.24161	0.652521	1.11326	0.803411	3.44929	0.346873	3.86468	0.278047	3.34147	0.447458	3.35298	0.487533	2.3546	0.701256
5.64	150.198	8.029	32.5474	8.029	11.4873	8.029	7.02003	8.029	6.06275	8.029	6.70094	8.029	10.8491	8.029	13.8273	8.029	20.2092		3.58929	0.336437	3.88568	0.32458	2.16987	0.669052	1.03526	0.832152	3.38426	0.350527	3.80208	0.283928	3.27599	0.454748	3.28736	0.495687	2.28354	0.713656
5.67	138.314	8.072	32.4885	8.072	11.3004	8.072	7.49735	8.072	7.17138	8.072	7.93198	8.072	9.77915	8.072	13.7995	8.072	19.4496		3.52554	0.336662	3.82379	0.329645	2.09812	0.686143	0.957273	0.861768	3.31923	0.354414	3.73949	0.289997	3.21051	0.462365	3.22173	0.504168	2.21247	0.726291
5.7	152.628	8.116	30.2034	8.116	10.1048	8.116	7.55084	8.116	5.21896	8.116	6.66251	8.116	10.66	8.116	15.4348	8.116	18.7661		3.46179	0.336938	3.7619	0.334939	2.02638	0.703794	0.879281	0.892216	3.2542	0.358556	3.67689	0.296264	3.14503	0.47032	3.15611	0.512984	2.14141	0.739159
5.73	141.493	8.159	26.4245	8.159	11.341	8.159	6.918	8.159	7.93869	8.159	8.0521	8.159	9.07278	8.159	13.9494	8.159	17.8053		3.39804	0.337276	3.70001	0.340476	1.95464	0.722006	0.80129	0.923451	3.18917	0.362974	3.61429	0.30274	3.07955	0.478624	3.09049	0.522138	2.07035	0.752258
5.76	137.705	8.203	31.8647	8.203	9.8491	8.203	5.90946	8.203	6.48882	8.203	7.87928	8.203	9.038	8.203	14.0205	8.203	19.5823		3.33429	0.337691	3.63812	0.346272	1.8829	0.740776	0.723298	0.955419	3.12414	0.367692	3.5517	0.309436	3.01406	0.487287	3.02487	0.531638	1.99929	0.765583
5.79	153.846	8.246	25.9113	8.246	8.16383	8.246	8.40046	8.246	7.09898	8.246	7.80888	8.246	10.4118	8.246	14.5529	8.246	19.5222		3.27054	0.338201	3.57623	0.352343	1.81115	0.760101	0.645307	0.988066	3.05911	0.372733	3.4891	0.316363	2.94858	0.496318	2.95925	0.541489	1.92823	0.779131
5.82	149.998	8.289	28.3878	8.289	12.3215	8.289	5.91916	8.289	7.73115	8.289	5.91916	8.289	9.66394	8.289	14.2543	8.289	21.2607		3.20679	0.338825	3.51434	0.358705	1.73941	0.779977	0.567315	1.02133	2.99408	0.378123	3.4265	0.323532	2.8831	0.505727	2.89363	0.551695	1.85716	0.792897
5.85	147.408	8.333	28.3774	8.333	10.4873	8.333	6.29238	8.333	7.27942	8.333	7.64957	8.333	12.9549	8.333	15.1758	8.333	19.7408		3.14304	0.339588	3.45245	0.365374	1.66767	0.800398	0.489324	1.05515	2.92905	0.383885	3.36391	0.330956	2.81762	0.515522	2.82801	0.562261	1.7861	0.806877
5.88	157.194	8.376	26.9516	8.376	8.94188	8.376	5.16362	8.376	7.68246	8.376	9.69753	8.376	12.0904	8.376	17.254	8.376	19.8988		3.07929	0.340519	3.39056	0.372367	1.59593	0.82136	0.411333	1.08946	2.86402	0.390045	3.30131	0.338645	2.75214	0.525711	2.76238	0.573191	1.71504	0.821065
5.91	140.722	8.42	24.9492	8.42	7.20185	8.42	6.04441	8.42	8.10208	8.42	8.35928	8.42	13.6321	8.42	16.8472	8.42	18.1332		3.01554	0.341652	3.32867	0.379701	1.52418	0.842852	0.333341	1.12418	2.79899	0.396628	3.23871	0.346611	2.68666	0.536302	2.69676	0.584488	1.64398	0.835458
5.94	148.066	8.463	26.1181	8.463	8.66229	8.463	7.74356	8.463	8.92478	8.463	9.44977	8.463	12.5997	8.463	18.1121	8.463	21.3932		2.95179	0.343025	3.26678	0.387393	1.45244	0.864868	0.25535	1.15924	2.73396	0.403663	3.17612	0.354867	2.62118	0.547302	2.63114	0.596157	1.57292	0.850049
5.97	154.008	8.506	24.777	8.506	6.56255	8.506	6.29469	8.506	7.2322	8.506	8.97329	8.506	14.7323	8.506	16.8751	8.506	21.6966		2.88805	0.344684	3.20489	0.395462	1.3807	0.887398	0.177358	1.19458	2.66893	0.411173	3.11352	0.363423	2.55569	0.558717	2.56552	0.608199	1.50186	0.864832
6	146.162	8.55	20.3709	8.55	7.38273	8.55	8.88662	8.55	9.84364	8.55	11.4842	8.55	14.3553	8.55	17.6365	8.55	18.7303		2.8243	0.346681	3.143	0.403924	1.30896	0.91043	0.0993668	1.23011	2.6039	0.419187	3.05092	0.372293	2.49021	0.570554	2.4999	0.620616	1.43079	0.879802
6.03	144.021	8.593	21.8989	8.593	9.48485	8.593	8.09002	8.593	10.1823	8.593	10.3218	8.593	15.4826	8.593	16.8775	8.593	23.2937		2.76055	0.349075	3.08111	0.412798	1.23721	0.933952	0.0213753	1.26575	2.53887	0.427729	2.98833	0.381488	2.42473	0.582816	2.43428	0.633412	1.35973	0.894951
6.06	147.943	8.637	21.4958	8.637	8.54139	8.637	6.40604	8.637	10.6767	8.637	11.8156	8.637	12.385	8.637	19.9299	8.637	24.343		2.6968	0.351936	3.01922	0.422101	1.16547	0.957953	-0.0566161	1.30143	2.47384	0.436828	2.92573	0.391019	2.35925	0.595509	2.36866	0.646586	1.28867	0.910273
6.09	150.892	8.68	23.3784	8.68	8.85764	8.68	6.82474	8.68	12.4878	8.68	10.8905	8.68	16.6988	8.68	16.2632	8.68	19.0221		2.63305	0.35534	2.95733	0.431852	1.09373	0.982418	-0.134608	1.33707	2.40881	0.446507	2.86313	0.400899	2.29377	0.608636	2.30303	0.660139	1.21761	0.925761
6.12	142.019																		2.5693	0.359374	2.89544	0.442067	1.02199	1.00733	-0.212599	1.3726	2.34378	0.456793	2.80054	0.411138	2.22829	0.6222	2.23741	0.674071	1.14655	0.941408
6.15	142.989																		2.50555	0.364137	2.83355	0.452764	0.950244	1.03268	-0.290591	1.40793	2.27875	0.467711	2.73794	0.421747	2.1628	0.636203	2.17179	0.688381	1.07549	0.957205
6.18	151.03																		2.4418	0.369736	2.77166	0.463961	0.878501	1.05845	-0.368582	1.44301	2.21372	0.479283	2.67534	0.432738	2.09732	0.650647	2.10617	0.703069	1.00442	0.973146
6.21	156.268																		2.37805	0.376293	2.70977	0.475675	0.806759	1.08463	-0.446573	1.47775	2.14869	0.491534	2.61275	0.44412	2.03184	0.66553	2.04055	0.718132	0.933362	0.989222
6.24	148.427																		2.3143	0.38394	2.64788	0.487923	0.735016	1.11118	-0.524565	1.51209	2.08366	0.504483	2.55015	0.455905	1.96636	0.680854	1.97493	0.733567	0.8623	1.00543
6.27	139.021																		2.25055	0.392821	2.58599	0.50072	0.663273	1.13811	-0.602556	1.54596	2.01863	0.518153	2.48755	0.4681	1.90088	0.696616	1.90931	0.749372	0.791238	1.02175
6.3	150.58																		2.1868	0.403094	2.5241	0.514082	0.591531	1.16539	-0.680548	1.57932	1.95361	0.53256	2.42496	0.480715	1.8354	0.712815	1.84368	0.765543	0.720176	1.03818
6.33	145.237																		2.12305	0.414927	2.46221	0.528025	0.519788	1.193	-0.758539	1.61211	1.88858	0.547723	2.36236	0.493759	1.76992	0.729446	1.77806	0.782075	0.649115	1.05471
6.36	150.523																		2.0593	0.428504	2.40032	0.542562	0.448046	1.22092	-0.836531	1.64427	1.82355	0.563655	2.29976	0.507239	1.70443	0.746506	1.71244	0.798963	0.578053	1.07133
6.39	176.878																		1.99556	0.444015	2.33843	0.557708	0.376303	1.24915	-0.914522	1.67578	1.75852	0.58037	2.23717	0.521162	1.63895	0.763989	1.64682	0.8162	0.506991	1.08804
6.42	153.666																		1.93181	0.461665	2.27655	0.573476	0.304561	1.27765	-0.992514	1.70658	1.69349	0.597879	2.17457	0.535534	1.57347	0.78189	1.5812	0.833781	0.435929	1.10482
6.45	155.225																		1.86806	0.481665	2.21466	0.589876	0.232818	1.30642	-1.07051	1.73666	1.62846	0.616188	2.11197	0.550361	1.50799	0.8002	1.51558	0.851699	0.364868	1.12167
6.48	149.545																		1.80431	0.504236	2.15277	0.606921	0.161076	1.33544	-1.1485	1.76598	1.56343	0.635305	2.04938	0.565646	1.44251	0.818913	1.44996	0.869944	0.293806	1.13857
6.51	142.206																		1.74056	0.529602	2.09088	0.62462	0.0893332	1.36469	-1.22649	1.79455	1.4984	0.65523	1.98678	0.581395	1.37703	0.838018	1.38433	0.888509	0.222744	1.15551
6.54	159.843																		1.67681	0.557993	2.02899	0.642982	0.0175907	1.39415	-1.30448	1.82234	1.43337	0.675965	1.92418	0.597609	1.31154	0.857507	1.31871	0.907385	0.151682	1.17249
6.57	145.606																		1.61306	0.589639	1.9671	0.662015	-0.0541518	1.42381	-1.38247	1.84936	1.36834	0.697506	1.86159	0.614289	1.24606	0.877367	1.25309	0.926562	0.0806204	1.1895
6.6	142.933																		1.54931	0.624768	1.90521	0.681724	-0.125894	1.45366	-1.46046	1.87562	1.30331	0.719846	1.79899	0.631437	1.18058	0.897587	1.18747	0.946028	0.00955865	1.20653
6.63	147.527																		1.48556	0.663603	1.84332	0.702116	-0.197637	1.48369	-1.53845	1.90114	1.23828	0.742976	1.73639	0.649052	1.1151	0.918154	1.12185	0.965773	-0.0615031	1.22356
6.66	161.806																		1.42181	0.706357	1.78143	0.723192	-0.269379	1.51387	-1.61645	1.92593	1.17325	0.766883	1.6738	0.667131	1.04962	0.939055	1.05623	0.985786	-0.132565	1.24059
6.69	165.764																		1.35806	0.753233	1.71954	0.744957	-0.341122	1.54422	-1.69444	1.95003	1.10822	0.791552	1.6112	0.685673	0.984137	0.960275	0.990606	1.00605	-0.203627	1.25761
6.72	185.995																		1.29431	0.804416	1.65765	0.76741	-0.412864	1.5747	-1.77243	1.97348	1.04319	0.816963	1.5486	0.704673	0.918655	0.981799	0.924984	1.02656	-0.274688	1.27461
6.75	157.425																		1.23056	0.860072	1.59576	0.790551	-0.484607	1.60532	-1.85042	1.99633	0.97816	0.843093	1.486	0.724126	0.853174	1.00361	0.859363	1.0473	-0.34575	1.29158
6.78	169.442																		1.16681	0.920343	1.53387	0.814378	-0.55635	1.63608	-1.92841	2.01864	0.91313	0.869916	1.42341	0.744026	0.787692	1.02569	0.793741	1.06825	-0.416812	1.30851
6.81	157.581																		1.10306	0.985343	1.47198	0.838887	-0.628092	1.66695	-2.0064	2.04045	0.8481	0.897404	1.36081	0.764364	0.722211	1.04802	0.72812	1.08941	-0.487874	1.3254
6.84	164.858																		1.03932	1.05515	1.41009	0.864073	-0.699835	1.69796	-2.08439	2.06185	0.783071	0.925524	1.29821	0.785132	0.656729	1.07059	0.662498	1.11075	-0.558936	1.34223
6.87	159.207																		0.975566	1.12982	1.3482	0.889929	-0.771577	1.72908	-2.16239	2.0829	0.718041	0.95424	1.23562	0.806319	0.591248	1.09338	0.596877	1.13226	-0.629997	1.35899
6.9	170.712																		0.911817	1.20936	1.28631	0.916447	-0.84332	1.76033	-2.24038	2.1037	0.653011	0.983516	1.17302	0.827914	0.525766	1.11636	0.531255	1.15392	-0.701059	1.37568
6.93	165.426																		0.848068	1.29373	1.22442	0.943618	-0.915062	1.79171	-2.31837	2.12432	0.587982	1.01331	1.11042	0.849905	0.460284	1.13951	0.465634	1.17572	-0.772121	1.3923
6.96	163.497																		0.784318	1.38286	1.16253	0.971428	-0.986805	1.82321	-2.39636	2.14485	0.522952	1.04358	1.04783	0.872278	0.394803	1.16282	0.400013	1.19765	-0.843183	1.40882
6.99	166.33																		0.720569	1.47664	1.10064	0.999867	-1.05855	1.85485	-2.47435	2.1654	0.457922	1.07427	0.985231	0.895017	0.329321	1.18627	0.334391	1.21968	-0.914244	1.42525
7.02	172.311																		0.65682	1.57489	1.03875	1.02892	-1.13029	1.88663	-2.55234	2.18606	0.392892	1.10535	0.922635	0.918107	0.26384	1.20983	0.26877	1.2418	-0.985306	1.44158
7.05	153.125																		0.59307	1.67742	0.976861	1.05857	-1.20203	1.91856	-2.63033	2.20694	0.327863	1.13675	0.860038	0.941529	0.198358	1.23348	0.203148	1.26399	-1.05637	1.4578
7.08	153.171																		0.529321	1.78395	0.914971	1.08881	-1.27377	1.95065	-2.70833	2.22814	0.262833	1.16843	0.797441	0.965267	0.132877	1.2572	0.137527	1.28624	-1.12743	1.4739
7.11	153.816																		0.465572	1.8942	0.853082	1.1196	-1.34552	1.98291	-2.78632	2.24976	0.197803	1.20034	0.734845	0.9893	0.0673952	1.28096	0.0719054	1.30853	-1.19849	1.48989
[truncated: 1,068 more rows]

## Sheet: Fig4
SOURCE DATA belonging to Figure 4
Figure 4A																												Figure 4B
[truncated: 254 more rows]

## Sheet: FigS2
SOURCE DATA belonging to Figure S2
[truncated: 7,147 more rows]

[truncated: 9 more sheets: FigS3, FigS4, FigS5, FigS7, FigS8, FigS9, FigS10, FigS11, FigS12]
